# Supplementary material for: N-[Bis(benzylamino)phosphoryl]-2,2,2-trichloroacetamide
Source: Acta Crystallogr Sect E Struct Rep Online. 2010 May 22;66(Pt 6):o1425. doi: 10.1107/S1600536810017873 (PMC2979604; doi:10.1107/S1600536810017873)
Supplement: Supplementary file 1 [file e-66-o1425-sup1.cif]

##############################################################################
###                                                                        ###
###        Electronic paper (Acta Crystallographica Section E)             ###
###                                                                        ###
##############################################################################
#                                                                            #
# This CIF contains the data in a paper accepted for publication in Acta     #
# Crystallographica Section E. It conforms to the requirements of Notes      #
# for Authors for Section E, and has been peer reviewed under the auspices   #
# of the IUCr Commission on Journals.                                        #
#                                                                            #
# Full details of the Crystallographic Information File format               #
# are given in the paper "The Crystallographic Information File (CIF):       #
# a New Standard Archive File for Crystallography" by S. R. Hall, F. H.      #
# Allen and I. D. Brown [Acta Cryst. (1991), A47, 655-685].                  #
#                                                                            #
# The current version of the core CIF dictionary is obtainable from          #
# ftp://ftp.iucr.org/pub/cif_core.dic. The current version number is 2.4.    #
#                                                                            #
# Software is freely available for graphical display of the structure(s) in  #
# this CIF.  For information consult the CIF home page http://www.iucr.org/  #
# cif/home.html                                                              #
#                                                                            #
# This file may be used for bona fide research purposes within the           #
# scientific community so long as proper attribution is given to the journal # 
# article from which it was obtained.                                        #
#                                                                            #
##############################################################################
                                             
data_I
_audit_creation_method     SHELXL-97
_chemical_name_systematic
;
<i>N</i>-[Bis(benzylamino)phosphoryl]-2,2,2-trichloroacetamide
;
_chemical_name_common     ?
_chemical_formula_moiety     'C16 H17 Cl3 N3 O2 P'
_chemical_formula_sum     'C16 H17 Cl3 N3 O2 P'
_chemical_formula_iupac     'C16 H17 Cl3 N3 O2 P'
_chemical_formula_weight     420.65
_chemical_melting_point     417
_symmetry_cell_setting     triclinic
_symmetry_space_group_name_H-M     'P -1'
_symmetry_space_group_name_Hall     '-P 1'
loop_
    _symmetry_equiv_pos_as_xyz
    'x, y, z'
    '-x, -y, -z'
_cell_length_a     9.116
_cell_length_b     10.3586(2)
_cell_length_c     11.7713(2)
_cell_angle_alpha     68.3200(10)
_cell_angle_beta     67.7620(10)
_cell_angle_gamma     86.4690(10)
_cell_volume     952.13(3)
_cell_formula_units_Z     2
_cell_measurement_reflns_used     3594
_cell_measurement_theta_min     2.02
_cell_measurement_theta_max     27.13
_cell_measurement_temperature     293(2)
_exptl_crystal_description     block
_exptl_crystal_colour     colorless
_exptl_crystal_size_max     0.20
_exptl_crystal_size_mid     0.20
_exptl_crystal_size_min     0.20
_exptl_crystal_density_diffrn     1.467
_exptl_crystal_density_meas     ?
_exptl_crystal_density_method     'not measured'
_exptl_crystal_F_000     432
_exptl_absorpt_coefficient_mu     0.580
_exptl_absorpt_correction_type     multi-scan
_exptl_absorpt_process_details
;
(CrysAlis RED; Oxford Diffraction, 2009)
;
_exptl_absorpt_correction_T_min     0.8928
_exptl_absorpt_correction_T_max     0.8928
_exptl_special_details
;
CrysAlis RED, (Oxford Diffraction Ltd., 2007) Empirical absorption correction
using spherical harmonics, implemented in SCALE3 ABSPACK scaling algorithm.
;
_diffrn_ambient_temperature     293(2)
_diffrn_radiation_type     MoK\a
_diffrn_radiation_wavelength     0.71073
_diffrn_radiation_source     'Enhance (Mo) X-ray Source'
_diffrn_radiation_monochromator     graphite
_diffrn_measurement_device_type     'Oxford Diffraction Xcalibur3'
_diffrn_measurement_method     \w
_diffrn_detector_area_resol_mean     16.1827
_diffrn_reflns_number     4976
_diffrn_reflns_av_R_equivalents     0.0158
_diffrn_reflns_av_sigmaI/netI     0.0259
_diffrn_reflns_theta_min     2.02
_diffrn_reflns_theta_max     25.00
_diffrn_reflns_theta_full     25.00
_diffrn_measured_fraction_theta_max     0.983
_diffrn_measured_fraction_theta_full     0.983
_diffrn_reflns_limit_h_min     -8
_diffrn_reflns_limit_h_max     10
_diffrn_reflns_limit_k_min     -10
_diffrn_reflns_limit_k_max     12
_diffrn_reflns_limit_l_min     -13
_diffrn_reflns_limit_l_max     13
_diffrn_standards_number     2
_diffrn_standards_interval_count     50
_diffrn_standards_interval_time     ?
_diffrn_standards_decay_%     ?
_refine_special_details
;
Refinement of <i>F</i>^2^ against ALL reflections. The weighted <i>R</i>-factor
wR and goodness of fit <i>S</i> are based on <i>F</i>^2^, conventional
<i>R</i>-factors <i>R</i> are based on <i>F</i>, with <i>F</i> set to zero for
negative <i>F</i>^2^. The threshold expression of <i>F</i>^2^ >
\s(<i>F</i>^2^) is used only for calculating <i>R</i>-factors(gt) etc. and is
not relevant to the choice of reflections for refinement. <i>R</i>-factors
based on <i>F</i>^2^ are statistically about twice as large as those based on
<i>F</i>, and <i>R</i>- factors based on ALL data will be even larger.
;
_reflns_number_total     3286
_reflns_number_gt     3069
_reflns_threshold_expression     I>2\s(I)
_refine_ls_structure_factor_coef     Fsqd
_refine_ls_matrix_type     full
_refine_ls_R_factor_all     0.0406
_refine_ls_R_factor_gt     0.0382
_refine_ls_wR_factor_gt     0.1012
_refine_ls_wR_factor_ref     0.1032
_refine_ls_goodness_of_fit_ref     1.050
_refine_ls_restrained_S_all     1.050
_refine_ls_number_reflns     3286
_refine_ls_number_parameters     226
_refine_ls_number_restraints     0
_refine_ls_hydrogen_treatment     constr
_refine_ls_weighting_scheme     calc
_refine_ls_weighting_details
         'calc w=1/[\s^2^(Fo^2^)+(0.0496P)^2^+0.7601P] where P=(Fo^2^+2Fc^2^)/3'
_atom_sites_solution_hydrogens     geom
_atom_sites_solution_primary     direct
_atom_sites_solution_secondary     difmap
_refine_ls_shift/su_max     0.000
_refine_ls_shift/su_mean     0.000
_refine_diff_density_max     0.619
_refine_diff_density_min     -0.405
_refine_ls_extinction_method     none
_refine_ls_extinction_coef     ?
loop_
    _atom_type_symbol
    _atom_type_description
    _atom_type_scat_dispersion_real
    _atom_type_scat_dispersion_imag
    _atom_type_scat_source
    'C' 'C' 0.0033 0.0016
                         'International Tables Vol C Tables 4.2.6.8 and 6.1.1.4'
    'H' 'H' 0.0000 0.0000
                         'International Tables Vol C Tables 4.2.6.8 and 6.1.1.4'
    'N' 'N' 0.0061 0.0033
                         'International Tables Vol C Tables 4.2.6.8 and 6.1.1.4'
    'O' 'O' 0.0106 0.0060
                         'International Tables Vol C Tables 4.2.6.8 and 6.1.1.4'
    'Cl' 'Cl' 0.1484 0.1585
                         'International Tables Vol C Tables 4.2.6.8 and 6.1.1.4'
    'P' 'P' 0.1023 0.0942
                         'International Tables Vol C Tables 4.2.6.8 and 6.1.1.4'
_computing_data_collection
;
CrysAlis CCD (Oxford Diffraction, 2009)
;
_computing_cell_refinement
;
CrysAlis RED (Oxford Diffraction, 2009)
;
_computing_data_reduction
;
CrysAlis RED (Oxford Diffraction, 2009)
;
_computing_structure_solution     'SHELXS97 (Sheldrick, 2008)'
_computing_structure_refinement     'SHELXL97 (Sheldrick, 2008)'
_computing_molecular_graphics
;
ORTEPIII (Burnett & Johnson, 1996), ORTEP-3 for Windows (Farrugia,
1997) and
PLATON (Spek, 2009)
;
_computing_publication_material     'SHELXL97 (Sheldrick, 2008)'
loop_
    _atom_site_type_symbol
    _atom_site_label
    _atom_site_fract_x
    _atom_site_fract_y
    _atom_site_fract_z
    _atom_site_U_iso_or_equiv
    _atom_site_adp_type
    _atom_site_calc_flag
    _atom_site_refinement_flags
    _atom_site_occupancy
    _atom_site_disorder_assembly
    _atom_site_disorder_group
    Cl Cl1 0.82223(7) 0.78475(7) 0.14155(6) 0.04467(17) Uani d . 1 . .
    Cl Cl2 0.49492(8) 0.81971(8) 0.16751(6) 0.0545(2) Uani d . 1 . .
    Cl Cl3 0.70636(11) 1.05737(6) 0.09763(7) 0.0681(3) Uani d . 1 . .
    P P1 0.47348(6) 0.66397(5) 0.59367(5) 0.02713(15) Uani d . 1 . .
    O O1 0.4132(2) 0.51582(15) 0.64581(15) 0.0401(4) Uani d . 1 . .
    O O2 0.6029(2) 0.94775(15) 0.37756(16) 0.0434(4) Uani d . 1 . .
    N N1 0.5631(2) 0.71538(17) 0.42584(16) 0.0305(4) Uani d . 1 . .
    H H1 0.5828 0.6523 0.3921 0.037 Uiso calc R 1 . .
    N N2 0.3308(2) 0.75943(18) 0.63801(17) 0.0304(4) Uani d . 1 . .
    H H2 0.3531 0.8309 0.6511 0.036 Uiso calc R 1 . .
    N N3 0.6122(2) 0.7072(2) 0.63210(18) 0.0362(4) Uani d . 1 . .
    H H3 0.7059 0.7349 0.5714 0.043 Uiso calc R 1 . .
    C C1 0.6048(2) 0.8506(2) 0.3430(2) 0.0292(4) Uani d . 1 . .
    C C2 0.6555(3) 0.8776(2) 0.1924(2) 0.0331(5) Uani d . 1 . .
    C C3 0.1656(3) 0.7297(3) 0.6568(2) 0.0411(5) Uani d . 1 . .
    H H3B 0.0955 0.7694 0.7185 0.049 Uiso calc R 1 . .
    H H3C 0.1396 0.6294 0.6971 0.049 Uiso calc R 1 . .
    C C4 0.1320(2) 0.7852(2) 0.5313(2) 0.0351(5) Uani d . 1 . .
    C C5 0.0480(3) 0.6995(3) 0.5043(2) 0.0449(6) Uani d . 1 . .
    H H5A 0.0178 0.6069 0.5614 0.054 Uiso calc R 1 . .
    C C6 0.0088(3) 0.7505(3) 0.3932(3) 0.0522(7) Uani d . 1 . .
    H H6A -0.0472 0.6921 0.3767 0.063 Uiso calc R 1 . .
    C C7 0.0533(3) 0.8878(3) 0.3073(3) 0.0513(7) Uani d . 1 . .
    H H7A 0.0264 0.9224 0.2334 0.062 Uiso calc R 1 . .
    C C8 0.1382(3) 0.9738(3) 0.3321(3) 0.0502(6) Uani d . 1 . .
    H H8A 0.1690 1.0661 0.2742 0.060 Uiso calc R 1 . .
    C C9 0.1776(3) 0.9228(3) 0.4432(2) 0.0434(6) Uani d . 1 . .
    H H9A 0.2350 0.9813 0.4585 0.052 Uiso calc R 1 . .
    C C10 0.5851(3) 0.7012(2) 0.7652(2) 0.0363(5) Uani d . 1 . .
    H H10A 0.4726 0.6775 0.8196 0.044 Uiso calc R 1 . .
    H H10B 0.6130 0.7932 0.7587 0.044 Uiso calc R 1 . .
    C C11 0.6781(2) 0.5975(2) 0.8338(2) 0.0302(4) Uani d . 1 . .
    C C12 0.7278(3) 0.4795(2) 0.8055(2) 0.0358(5) Uani d . 1 . .
    H H12A 0.7076 0.4642 0.7395 0.043 Uiso calc R 1 . .
    C C13 0.8075(3) 0.3841(2) 0.8745(2) 0.0404(5) Uani d . 1 . .
    H H13A 0.8404 0.3058 0.8542 0.049 Uiso calc R 1 . .
    C C14 0.8382(3) 0.4048(2) 0.9736(2) 0.0423(5) Uani d . 1 . .
    H H14A 0.8918 0.3409 1.0195 0.051 Uiso calc R 1 . .
    C C15 0.7883(3) 0.5215(3) 1.0035(2) 0.0433(6) Uani d . 1 . .
    H H15A 0.8075 0.5355 1.0704 0.052 Uiso calc R 1 . .
    C C16 0.7100(3) 0.6174(2) 0.9342(2) 0.0371(5) Uani d . 1 . .
    H H16A 0.6780 0.6959 0.9544 0.045 Uiso calc R 1 . .
loop_
    _atom_site_aniso_label
    _atom_site_aniso_U_11
    _atom_site_aniso_U_22
    _atom_site_aniso_U_33
    _atom_site_aniso_U_12
    _atom_site_aniso_U_13
    _atom_site_aniso_U_23
    Cl1 0.0426(3) 0.0533(4) 0.0418(3) 0.0090(3) -0.0124(3) -0.0263(3)
    Cl2 0.0497(4) 0.0798(5) 0.0460(4) 0.0072(3) -0.0276(3) -0.0271(3)
    Cl3 0.1147(7) 0.0268(3) 0.0370(3) -0.0035(3) -0.0111(4) -0.0010(3)
    P1 0.0396(3) 0.0197(3) 0.0240(3) 0.0032(2) -0.0134(2) -0.0091(2)
    O1 0.0658(11) 0.0215(7) 0.0291(8) -0.0007(7) -0.0131(7) -0.0099(6)
    O2 0.0678(11) 0.0236(8) 0.0377(9) -0.0044(7) -0.0141(8) -0.0151(7)
    N1 0.0488(10) 0.0193(8) 0.0246(9) 0.0026(7) -0.0129(8) -0.0107(7)
    N2 0.0368(9) 0.0262(9) 0.0341(9) 0.0033(7) -0.0160(8) -0.0152(7)
    N3 0.0347(10) 0.0469(11) 0.0271(9) 0.0040(8) -0.0122(8) -0.0135(8)
    C1 0.0365(11) 0.0224(10) 0.0286(10) 0.0015(8) -0.0121(9) -0.0098(8)
    C2 0.0457(12) 0.0254(10) 0.0264(10) 0.0015(9) -0.0130(9) -0.0083(8)
    C3 0.0354(12) 0.0466(13) 0.0325(12) -0.0013(10) -0.0095(9) -0.0083(10)
    C4 0.0267(10) 0.0426(12) 0.0342(11) 0.0029(9) -0.0092(9) -0.0147(10)
    C5 0.0396(12) 0.0473(14) 0.0432(13) -0.0063(10) -0.0106(11) -0.0157(11)
    C6 0.0446(14) 0.0704(18) 0.0490(15) -0.0061(12) -0.0166(12) -0.0298(14)
    C7 0.0426(13) 0.0755(19) 0.0417(14) 0.0074(13) -0.0215(11) -0.0230(13)
    C8 0.0509(15) 0.0487(15) 0.0487(15) 0.0046(12) -0.0256(12) -0.0091(12)
    C9 0.0460(13) 0.0406(13) 0.0484(14) 0.0012(10) -0.0255(11) -0.0138(11)
    C10 0.0413(12) 0.0419(12) 0.0343(12) 0.0056(10) -0.0176(10) -0.0205(10)
    C11 0.0308(10) 0.0335(11) 0.0243(10) -0.0047(8) -0.0079(8) -0.0104(8)
    C12 0.0470(12) 0.0352(11) 0.0259(10) -0.0025(9) -0.0126(9) -0.0126(9)
    C13 0.0503(13) 0.0304(11) 0.0333(12) 0.0023(10) -0.0104(10) -0.0096(9)
    C14 0.0462(13) 0.0383(13) 0.0347(12) 0.0011(10) -0.0177(10) -0.0029(10)
    C15 0.0568(14) 0.0461(13) 0.0322(12) -0.0040(11) -0.0239(11) -0.0118(10)
    C16 0.0465(13) 0.0384(12) 0.0323(11) 0.0004(10) -0.0166(10) -0.0174(10)
_geom_special_details
;
 All esds (except the esd in the dihedral angle between two l.s. planes)
 are estimated using the full covariance matrix.  The cell esds are taken
 into account individually in the estimation of esds in distances, angles
 and torsion angles; correlations between esds in cell parameters are only
 used when they are defined by crystal symmetry.  An approximate (isotropic)
 treatment of cell esds is used for estimating esds involving l.s. planes.
;
loop_
    _geom_bond_atom_site_label_1
    _geom_bond_atom_site_label_2
    _geom_bond_site_symmetry_2
    _geom_bond_distance
    _geom_bond_publ_flag
    Cl1 C2 . 1.775(2) ?
    Cl2 C2 . 1.775(2) ?
    Cl3 C2 . 1.763(2) ?
    P1 O1 . 1.4787(15) ?
    P1 N2 . 1.6282(17) ?
    P1 N3 . 1.6296(19) ?
    P1 N1 . 1.7055(17) ?
    O2 C1 . 1.213(2) ?
    N1 C1 . 1.354(3) ?
    N1 H1 . 0.8600 ?
    N2 C3 . 1.472(3) ?
    N2 H2 . 0.8600 ?
    N3 C10 . 1.469(3) ?
    N3 H3 . 0.8600 ?
    C1 C2 . 1.570(3) ?
    C3 C4 . 1.516(3) ?
    C3 H3B . 0.9700 ?
    C3 H3C . 0.9700 ?
    C4 C9 . 1.391(3) ?
    C4 C5 . 1.398(3) ?
    C5 C6 . 1.391(4) ?
    C5 H5A . 0.9300 ?
    C6 C7 . 1.381(4) ?
    C6 H6A . 0.9300 ?
    C7 C8 . 1.388(4) ?
    C7 H7A . 0.9300 ?
    C8 C9 . 1.392(4) ?
    C8 H8A . 0.9300 ?
    C9 H9A . 0.9300 ?
    C10 C11 . 1.514(3) ?
    C10 H10A . 0.9700 ?
    C10 H10B . 0.9700 ?
    C11 C12 . 1.389(3) ?
    C11 C16 . 1.404(3) ?
    C12 C13 . 1.389(3) ?
    C12 H12A . 0.9300 ?
    C13 C14 . 1.387(3) ?
    C13 H13A . 0.9300 ?
    C14 C15 . 1.385(4) ?
    C14 H14A . 0.9300 ?
    C15 C16 . 1.384(3) ?
    C15 H15A . 0.9300 ?
    C16 H16A . 0.9300 ?
loop_
    _geom_angle_atom_site_label_1
    _geom_angle_atom_site_label_2
    _geom_angle_atom_site_label_3
    _geom_angle_site_symmetry_1
    _geom_angle_site_symmetry_3
    _geom_angle
    _geom_angle_publ_flag
    O1 P1 N2 . . 111.32(10) ?
    O1 P1 N3 . . 119.71(10) ?
    N2 P1 N3 . . 104.09(9) ?
    O1 P1 N1 . . 106.89(8) ?
    N2 P1 N1 . . 112.12(9) ?
    N3 P1 N1 . . 102.49(9) ?
    C1 N1 P1 . . 123.22(14) ?
    C1 N1 H1 . . 118.4 ?
    P1 N1 H1 . . 118.4 ?
    C3 N2 P1 . . 123.37(15) ?
    C3 N2 H2 . . 118.3 ?
    P1 N2 H2 . . 118.3 ?
    C10 N3 P1 . . 123.29(15) ?
    C10 N3 H3 . . 118.4 ?
    P1 N3 H3 . . 118.4 ?
    O2 C1 N1 . . 124.99(19) ?
    O2 C1 C2 . . 120.05(18) ?
    N1 C1 C2 . . 114.96(17) ?
    C1 C2 Cl3 . . 109.68(14) ?
    C1 C2 Cl1 . . 109.66(14) ?
    Cl3 C2 Cl1 . . 109.28(12) ?
    C1 C2 Cl2 . . 109.45(15) ?
    Cl3 C2 Cl2 . . 109.43(12) ?
    Cl1 C2 Cl2 . . 109.32(11) ?
    N2 C3 C4 . . 114.92(18) ?
    N2 C3 H3B . . 108.5 ?
    C4 C3 H3B . . 108.5 ?
    N2 C3 H3C . . 108.5 ?
    C4 C3 H3C . . 108.5 ?
    H3B C3 H3C . . 107.5 ?
    C9 C4 C5 . . 118.2(2) ?
    C9 C4 C3 . . 121.5(2) ?
    C5 C4 C3 . . 120.2(2) ?
    C6 C5 C4 . . 121.1(2) ?
    C6 C5 H5A . . 119.4 ?
    C4 C5 H5A . . 119.4 ?
    C7 C6 C5 . . 120.0(2) ?
    C7 C6 H6A . . 120.0 ?
    C5 C6 H6A . . 120.0 ?
    C6 C7 C8 . . 119.5(2) ?
    C6 C7 H7A . . 120.2 ?
    C8 C7 H7A . . 120.2 ?
    C7 C8 C9 . . 120.5(3) ?
    C7 C8 H8A . . 119.8 ?
    C9 C8 H8A . . 119.8 ?
    C4 C9 C8 . . 120.6(2) ?
    C4 C9 H9A . . 119.7 ?
    C8 C9 H9A . . 119.7 ?
    N3 C10 C11 . . 114.51(18) ?
    N3 C10 H10A . . 108.6 ?
    C11 C10 H10A . . 108.6 ?
    N3 C10 H10B . . 108.6 ?
    C11 C10 H10B . . 108.6 ?
    H10A C10 H10B . . 107.6 ?
    C12 C11 C16 . . 118.3(2) ?
    C12 C11 C10 . . 122.64(18) ?
    C16 C11 C10 . . 119.02(19) ?
    C11 C12 C13 . . 120.7(2) ?
    C11 C12 H12A . . 119.6 ?
    C13 C12 H12A . . 119.6 ?
    C14 C13 C12 . . 120.5(2) ?
    C14 C13 H13A . . 119.8 ?
    C12 C13 H13A . . 119.8 ?
    C15 C14 C13 . . 119.4(2) ?
    C15 C14 H14A . . 120.3 ?
    C13 C14 H14A . . 120.3 ?
    C16 C15 C14 . . 120.3(2) ?
    C16 C15 H15A . . 119.8 ?
    C14 C15 H15A . . 119.8 ?
    C15 C16 C11 . . 120.8(2) ?
    C15 C16 H16A . . 119.6 ?
    C11 C16 H16A . . 119.6 ?
loop_
    _geom_hbond_atom_site_label_D
    _geom_hbond_atom_site_label_H
    _geom_hbond_atom_site_label_A
    _geom_hbond_site_symmetry_A
    _geom_hbond_distance_DH
    _geom_hbond_distance_HA
    _geom_hbond_distance_DA
    _geom_hbond_angle_DHA
    N1 H1 O1 2_666 0.86 1.95 2.790(2) 166.6
    N2 H2 O2 2_676 0.86 2.23 3.055(2) 160.7
data_global
_journal_date_recd_electronic     2010-03-31
_journal_date_accepted     2010-05-14
_journal_name_full     'Acta Crystallographica, Section E'
_journal_year     2010
_journal_volume     66
_journal_issue      6
_journal_page_first     o1425
_journal_page_last     o1425
_journal_paper_category     QO
_journal_coeditor_code     DN2554
_publ_contact_author_name     'Vladimir A. Ovchynnikov'
_publ_contact_author_address
;
National Taras Shevchenko University,
Department of Chemistry,
Volodymyrska str. 64, 01033 Kyiv, Ukraine
;
_publ_contact_author_email     ovchynnikov@univ.kiev.ua
_publ_contact_author_fax     ' '
_publ_contact_author_phone     '38044 239 33 92'
_publ_section_title
;
<i>N</i>-[Bis(benzylamino)phosphoryl]-2,2,2-trichloroacetamide
;
loop_
    _publ_author_name
    _publ_author_address
    'Vladimir A. Ovchynnikov'
;
National Taras Shevchenko University,
Department of Chemistry,
Volodymyrska str. 64
01033 Kyiv
Ukraine
;
