# Supplementary material for: N-[Bis(benzylamino)phosphoryl]-2,2,2-trichloroacetamide
Source: Acta Crystallogr Sect E Struct Rep Online. 2010 May 22;66(Pt 6):o1425. doi: 10.1107/S1600536810017873 (PMC2979604; doi:10.1107/S1600536810017873)
Supplement: Supplementary file 2 [file e-66-o1425-Isup2.hkl]

#
# h,k,l, Fc-squared, Fo-squared, sigma(Fo-squared) and status flag
#
data_I
_shelx_title ' c300 in P-1'
_shelx_refln_list_code          4
_shelx_F_calc_maximum      116.30
_exptl_crystal_F_000       432.00
_reflns_d_resolution_high  0.8410
 
loop_
 _symmetry_equiv_pos_as_xyz
 'x, y, z'
 '-x, -y, -z'
 
_cell_length_a     9.1165
_cell_length_b    10.3586
_cell_length_c    11.7713
_cell_angle_alpha  68.320
_cell_angle_beta   67.762
_cell_angle_gamma  86.469
 
_shelx_F_squared_multiplier     1.000
 
loop_
 _refln_index_h
 _refln_index_k
 _refln_index_l
 _refln_F_squared_calc
 _refln_F_squared_meas
 _refln_F_squared_sigma
 _refln_observed_status
   1   0   0     4597.50     4712.47    129.51 o
   2   0   0        9.56       10.92      0.42 o
   3   0   0     1321.38     1301.19     35.90 o
   4   0   0        0.31        2.79      0.31 o
   5   0   0       13.70       18.20      0.80 o
   6   0   0     1027.69     1097.67     30.49 o
   7   0   0        5.48        5.60      0.64 o
   8   0   0       24.16       22.29      1.07 o
   9   0   0      217.79      214.27      6.41 o
  -9   1   0      309.25      299.30      8.75 o
  -8   1   0      194.26      195.11      5.85 o
  -7   1   0      228.38      200.03      5.87 o
  -6   1   0      543.72      514.39     14.47 o
  -5   1   0      319.89      291.97      8.30 o
  -4   1   0      934.65      887.43     17.38 o
  -3   1   0      122.92      107.04      2.20 o
  -2   1   0     2421.41     2403.95     66.15 o
  -1   1   0      189.58      218.26     18.56 o
   0   1   0       45.00       58.45      1.20 o
   1   1   0       16.23       22.83      0.51 o
   2   1   0     2201.93     2389.60     48.05 o
   3   1   0       61.91       41.87      1.31 o
   4   1   0       70.86       75.46      2.28 o
   5   1   0       30.74       28.45      1.07 o
   6   1   0       87.78       77.56      2.46 o
   7   1   0       97.43       98.98      3.10 o
   8   1   0       25.02       28.87      2.53 o
   9   1   0       90.94       94.03      3.17 o
  -9   2   0       86.45       87.16      2.96 o
  -8   2   0       19.02       19.12      1.02 o
  -7   2   0      178.78      152.21      4.57 o
  -6   2   0      301.30      291.94      8.39 o
  -5   2   0       51.86       56.42      1.44 o
  -4   2   0     1161.13     1077.13     21.09 o
  -3   2   0     2469.49     2341.15     45.60 o
  -2   2   0     1903.42     2018.46     72.38 o
  -1   2   0       25.40       19.13      0.73 o
   0   2   0     2404.08     2259.24     45.41 o
   1   2   0      227.78      196.27      4.01 o
   2   2   0     4591.36     4533.71    105.83 o
   3   2   0      235.35      216.90      4.48 o
   4   2   0      899.87      968.53     27.16 o
   5   2   0        0.07        0.86      0.23 o
   6   2   0      794.07      758.91     15.49 o
   7   2   0        0.18        0.45      0.31 o
   8   2   0       12.28       12.19      1.23 o
   9   2   0        0.23        0.00      0.56 o
  -9   3   0       93.03       95.22      3.20 o
  -8   3   0      129.74      132.90      4.13 o
  -7   3   0       10.17        7.67      0.67 o
  -6   3   0       82.33       81.39      1.85 o
  -5   3   0       98.40      114.13      2.44 o
  -4   3   0      608.05      663.81     13.08 o
  -3   3   0      260.47      268.13      5.54 o
  -2   3   0      147.04      182.67     10.23 o
  -1   3   0     1087.17     1051.47     21.20 o
   0   3   0       87.23       92.37      1.94 o
   1   3   0      599.51      602.03     12.18 o
   2   3   0      689.92      690.51     13.98 o
   3   3   0        4.46        6.00      0.31 o
   4   3   0      528.01      573.41     11.69 o
   5   3   0        0.02        0.86      0.32 o
   6   3   0       22.40       23.48      0.79 o
   7   3   0      119.86      114.40      2.61 o
   8   3   0        9.15        9.77      0.62 o
   9   3   0        2.60        3.13      0.79 o
  -8   4   0        1.21        0.35      0.49 o
  -7   4   0       86.54       82.23      1.92 o
  -6   4   0        0.50        0.43      0.27 o
  -5   4   0      277.66      268.80      5.46 o
  -4   4   0      265.26      277.26      5.77 o
  -3   4   0      490.50      510.63     10.42 o
  -2   4   0     1701.30     1780.26     35.88 o
  -1   4   0      225.34      239.95      7.67 o
   0   4   0      572.56      620.62     12.58 o
   1   4   0     1318.50     1346.55     27.15 o
   2   4   0      156.02      177.45      3.70 o
   3   4   0      583.82      590.64     12.02 o
   4   4   0       24.53       20.92      1.08 o
   5   4   0      284.55      301.68      6.31 o
   6   4   0       63.70       61.36      1.53 o
   7   4   0      776.68      769.41     15.77 o
   8   4   0        9.97        8.39      1.00 o
   9   4   0        1.64        2.00      0.81 o
  -8   5   0       60.71       58.18      1.51 o
  -7   5   0       35.24       36.94      1.07 o
  -6   5   0      625.71      548.70     10.93 o
  -5   5   0       10.01       12.37      0.55 o
  -4   5   0      728.87      688.30     22.69 o
  -3   5   0       89.06       92.57      2.75 o
  -2   5   0      101.04      130.18      2.80 o
  -1   5   0        6.62       10.19      0.93 o
   0   5   0       97.46      127.95      3.29 o
   1   5   0     1567.35     1707.79     34.43 o
   2   5   0      577.58      637.01     12.96 o
   3   5   0     1233.13     1202.54     24.34 o
   4   5   0      613.70      634.52     12.97 o
   5   5   0      396.14      393.36      8.16 o
   6   5   0      246.93      243.46     12.83 o
   7   5   0       37.60       42.68      1.96 o
   8   5   0       90.28       95.80      3.55 o
  -8   6   0      238.61      234.91      5.16 o
  -7   6   0        3.43        4.05      0.84 o
  -6   6   0        4.25        4.97      0.45 o
  -5   6   0       70.21       60.64      4.10 o
  -4   6   0      197.79      211.22      6.63 o
  -3   6   0      665.46      629.29     12.86 o
  -2   6   0     2473.79     2429.50     48.98 o
  -1   6   0     1734.30     1734.77     88.49 o
   0   6   0        4.55        3.39      0.38 o
   1   6   0      394.85      393.21      8.08 o
   2   6   0      397.20      409.46      8.42 o
   3   6   0      378.20      375.76      7.77 o
   4   6   0      209.55      194.54      4.16 o
   5   6   0       68.67       80.98      2.98 o
   6   6   0      146.55      162.03      5.39 o
   7   6   0      132.05      137.12      4.72 o
   8   6   0       12.35       10.59      1.21 o
  -8   7   0       58.24       72.84      1.87 o
  -7   7   0       23.25       20.52      0.80 o
  -6   7   0       25.59       17.94      0.71 o
  -5   7   0       13.09       11.99      0.59 o
  -4   7   0      246.73      259.42      5.49 o
  -3   7   0      276.18      289.65      6.08 o
  -2   7   0      658.14      657.70     13.45 o
  -1   7   0       14.06       18.08      0.63 o
   0   7   0      729.18      670.59     13.68 o
   1   7   0       78.51       80.32      1.84 o
   2   7   0        3.93        5.49      0.38 o
   3   7   0       75.15       81.26      4.02 o
   4   7   0        1.97        6.84      0.74 o
   5   7   0      193.52      228.02      7.29 o
   6   7   0      444.33      470.85     14.48 o
   7   7   0       10.76       15.23      1.24 o
  -7   8   0        6.71        6.05      0.57 o
  -6   8   0       95.12       98.03      4.63 o
  -5   8   0      350.67      369.52      7.77 o
  -4   8   0       47.28       47.71      1.31 o
  -3   8   0      694.24      704.24     19.77 o
  -2   8   0     1195.01     1171.02     23.79 o
  -1   8   0      175.03      166.07      3.60 o
   0   8   0      157.99      150.57      3.29 o
   1   8   0      123.47      130.31      2.89 o
   2   8   0      345.82      332.60     10.24 o
   3   8   0       90.41       79.40      2.86 o
   4   8   0       32.36       43.15      1.83 o
   5   8   0       12.50        8.40      1.01 o
   6   8   0       57.68       60.17      2.55 o
  -6   9   0      125.06      127.56      3.76 o
  -5   9   0       12.57       13.02      0.73 o
  -4   9   0       23.46       26.19      0.92 o
  -3   9   0      259.36      263.55      6.59 o
  -2   9   0      249.09      261.17      6.94 o
  -1   9   0        3.85        2.07      0.72 o
   0   9   0      149.85      138.12      3.08 o
   1   9   0       90.00       80.76      2.88 o
   2   9   0       39.34       40.42      1.77 o
   3   9   0      102.75      111.27      3.83 o
   4   9   0        0.41        1.68      0.75 o
   5   9   0        8.79       13.92      1.20 o
  -5  10   0        0.00        0.02      0.68 o
  -4  10   0       21.95       20.22      0.86 o
  -3  10   0      170.92      175.71      7.26 o
  -2  10   0        2.10        5.18      0.53 o
  -1  10   0      245.31      232.60      7.40 o
   0  10   0       10.61       11.72      1.02 o
   1  10   0        4.14        0.92      0.61 o
   2  10   0        5.68        1.63      0.75 o
   3  10   0        2.12        0.00      0.61 o
   4  10   0       31.40       23.70      1.46 o
  -3  11   0       30.11       28.34      1.61 o
  -2  11   0        3.97        1.86      0.83 o
  -1  11   0      155.08      157.52      5.31 o
   0  11   0      199.07      201.17      6.54 o
   1  11   0       22.54       16.61      1.22 o
   0 -11   1      102.45       98.62      3.62 o
   1 -11   1       10.42       20.37      1.41 o
   2 -11   1      208.89      226.39      7.40 o
  -3 -10   1      120.32      122.93      4.37 o
  -2 -10   1       18.40       22.67      1.53 o
  -1 -10   1       28.00       25.09      1.43 o
   0 -10   1        8.18       11.83      1.00 o
   1 -10   1      150.17      152.80      5.12 o
   2 -10   1      281.28      315.11      9.90 o
   3 -10   1      100.14      107.52      3.84 o
   4 -10   1       11.51       15.54      1.24 o
   5 -10   1       11.71       12.31      1.09 o
  -4  -9   1        7.02        4.92      0.90 o
  -3  -9   1       22.89       21.23      1.27 o
  -2  -9   1       24.35       23.75      1.33 o
  -1  -9   1        1.01        0.00      0.52 o
   0  -9   1      165.44      156.64      5.17 o
   1  -9   1       90.90       87.19      3.08 o
   2  -9   1       17.35       17.00      1.16 o
   3  -9   1       28.78       30.03      0.99 o
   4  -9   1      200.84      192.56     10.82 o
   5  -9   1      124.28      121.12     15.43 o
   6  -9   1       18.89       21.70      0.72 o
  -5  -8   1      113.09      131.69      4.60 o
  -4  -8   1      184.45      170.20      5.63 o
  -3  -8   1        0.06        0.51      0.52 o
  -2  -8   1       90.65       82.51      2.96 o
  -1  -8   1      948.79      937.08     28.07 o
   0  -8   1       14.16       11.00      0.86 o
   1  -8   1       46.90       47.36      1.25 o
   2  -8   1      143.37      145.18      3.49 o
   3  -8   1        8.92        8.98      0.53 o
   4  -8   1      107.86      113.43      2.62 o
   5  -8   1        6.48        6.01      1.53 o
   6  -8   1       37.00       33.74      2.35 o
   7  -8   1       65.34       65.19      1.67 o
  -6  -7   1        3.14        3.50      0.84 o
  -5  -7   1        9.38        9.22      0.96 o
  -4  -7   1       67.08       52.52      2.10 o
  -3  -7   1       60.40       62.90      2.37 o
  -2  -7   1        6.20        9.17      0.78 o
  -1  -7   1      199.62      208.36      4.42 o
   0  -7   1       62.85       68.73      1.61 o
   1  -7   1      544.37      524.43     15.68 o
   2  -7   1      809.00      781.64     15.94 o
   3  -7   1        4.61        5.00      1.01 o
   4  -7   1       96.35       94.75      3.44 o
   5  -7   1       60.17       60.08      1.96 o
   6  -7   1        0.46        0.00      0.30 o
   7  -7   1        7.33       11.65      0.62 o
   8  -7   1       10.92        6.02      0.82 o
  -7  -6   1        2.89        2.91      0.89 o
  -5  -6   1       59.27       57.66      2.31 o
  -4  -6   1      249.46      230.44      7.27 o
  -3  -6   1      114.84      123.01      4.06 o
  -2  -6   1       98.08      106.49      2.35 o
  -1  -6   1      376.48      382.36      7.87 o
   0  -6   1      352.79      334.91      6.92 o
   1  -6   1       14.88       16.52      0.75 o
   2  -6   1       65.11       60.50      1.51 o
   3  -6   1     1764.80     1796.74     36.30 o
   4  -6   1      102.94      106.81      2.42 o
   5  -6   1       85.33       85.76      2.87 o
   6  -6   1       74.15       73.97      1.77 o
   7  -6   1        1.32        0.31      0.88 o
   8  -6   1        0.51        0.38      0.34 o
   9  -6   1       72.03       76.29      2.82 o
  -8  -5   1      163.63      134.89      4.66 o
  -7  -5   1        0.27        0.84      0.76 o
  -6  -5   1       89.18       95.47      3.42 o
  -5  -5   1      170.85      185.08      5.96 o
  -4  -5   1       67.22       69.94      1.67 o
  -3  -5   1        0.02        0.28      0.51 o
  -2  -5   1      812.40      824.97     22.15 o
  -1  -5   1      196.02      240.54      4.99 o
   0  -5   1     1834.05     1926.09     38.82 o
   1  -5   1      516.43      519.62     10.59 o
   2  -5   1     1636.84     1677.91     51.99 o
   3  -5   1       48.37       46.40      1.82 o
   4  -5   1      121.43      119.17      4.64 o
   5  -5   1      234.43      219.31      3.80 o
   6  -5   1      891.86      826.74     16.35 o
   7  -5   1       87.37       81.96      1.92 o
   8  -5   1       18.93       19.64      0.77 o
   9  -5   1      256.23      255.92      7.64 o
  -8  -4   1       15.88       17.93      1.35 o
  -7  -4   1      499.31      525.45     16.08 o
  -6  -4   1       24.23       23.03      1.33 o
  -5  -4   1       73.85       66.93      4.34 o
  -4  -4   1     1133.61     1081.02     21.91 o
  -3  -4   1     1211.47     1219.90     24.67 o
  -2  -4   1      517.52      577.17     11.74 o
  -1  -4   1      106.14       98.09      5.51 o
   0  -4   1      365.69      303.54      6.22 o
   1  -4   1     1096.27     1008.46     20.38 o
   2  -4   1     1109.20     1039.81     24.25 o
   3  -4   1     1222.57     1204.91     62.62 o
   4  -4   1      436.40      439.35      7.30 o
   5  -4   1       11.12        6.76      0.37 o
   6  -4   1      196.42      192.83      4.02 o
   7  -4   1       21.47       18.29      0.69 o
   8  -4   1        1.74        1.41      0.55 o
   9  -4   1      147.11      143.07      4.53 o
  -8  -3   1       42.76       54.93      2.31 o
  -7  -3   1      121.05      111.17      5.38 o
  -6  -3   1       71.36       63.40      1.57 o
  -5  -3   1      951.50      898.78     18.28 o
  -4  -3   1       37.01       38.32      0.97 o
  -3  -3   1      636.31      686.61     14.92 o
  -2  -3   1      302.73      335.48      6.86 o
  -1  -3   1     3511.16     3613.97     72.64 o
   0  -3   1     1736.21     1767.87     35.58 o
   1  -3   1      695.29      683.64     13.82 o
   2  -3   1     2220.65     2329.50     37.51 o
   3  -3   1      426.19      394.49     28.26 o
   4  -3   1      159.39      164.79      2.82 o
   5  -3   1      627.22      643.84     12.72 o
   6  -3   1      305.57      283.91      5.76 o
   7  -3   1      180.88      194.40      5.80 o
   8  -3   1      286.71      297.86      8.67 o
   9  -3   1      127.02      135.31      4.30 o
  10  -3   1        0.17        0.00      0.69 o
  -9  -2   1      143.68      151.38      5.20 o
  -8  -2   1       29.81       27.89      1.76 o
  -7  -2   1      590.63      583.52     12.03 o
  -6  -2   1      587.94      575.34     11.82 o
  -5  -2   1        0.55        2.57      0.30 o
  -4  -2   1      258.66      313.03      6.46 o
  -3  -2   1      350.72      314.67      6.47 o
  -2  -2   1     1066.85     1079.38     21.77 o
  -1  -2   1     3803.65     4135.30     83.08 o
   0  -2   1      607.08      645.04     13.01 o
   1  -2   1      140.07      191.66      4.47 o
   2  -2   1     2214.32     2300.99     37.04 o
   3  -2   1     3037.08     2732.54     44.38 o
   4  -2   1        0.63        0.41      0.19 o
   5  -2   1      176.00      154.21      3.19 o
   6  -2   1        9.96       11.93      0.74 o
   7  -2   1       21.03       17.47      0.97 o
   8  -2   1       21.30       18.44      1.02 o
   9  -2   1       63.10       64.21      2.32 o
  10  -2   1        0.06        0.00      0.60 o
  -9  -1   1       27.80       26.20      1.96 o
  -8  -1   1        0.03        0.00      0.32 o
  -7  -1   1       86.14       82.75      1.98 o
  -6  -1   1       45.37       47.51      1.23 o
  -5  -1   1       99.46       78.15      2.39 o
  -4  -1   1      145.36      168.74      4.84 o
  -3  -1   1     3290.76     3242.99     65.23 o
  -2  -1   1      169.36      187.73      3.86 o
  -1  -1   1    13010.36    13583.16    399.58 o
   0  -1   1      856.55      854.78     17.19 o
   1  -1   1      163.05      207.92      3.46 o
   2  -1   1      193.11      196.05      3.24 o
   3  -1   1      259.02      232.31      6.44 o
   4  -1   1      386.37      427.09     11.97 o
   5  -1   1     1566.20     1496.74     41.37 o
   6  -1   1      174.26      171.49      5.05 o
   7  -1   1      466.15      435.65     12.36 o
   9  -1   1       38.04       38.54      1.68 o
  10  -1   1       29.78       28.01      1.45 o
  -9   0   1        7.65       10.46      0.68 o
  -8   0   1       12.35       11.23      0.74 o
  -7   0   1      141.36      135.39      4.10 o
  -6   0   1      155.82      145.19      4.30 o
  -5   0   1       12.11        9.23      0.53 o
  -4   0   1     1379.82     1494.75     41.27 o
  -3   0   1      350.72      382.30     10.65 o
  -2   0   1     3388.25     3276.78     63.71 o
  -1   0   1      229.34      233.98      3.83 o
   0   0   1      475.87      501.22     10.08 o
   1   0   1     1734.87     1864.24     32.20 o
   2   0   1    12452.11    10710.62    294.30 o
   3   0   1        2.62        2.99      0.28 o
   4   0   1        1.76        5.09      0.37 o
   5   0   1      681.07      627.09     17.46 o
   6   0   1      137.74      133.00      3.98 o
   7   0   1       23.35       24.82      1.11 o
   8   0   1       87.43       78.66      2.58 o
   9   0   1       18.82       17.71      1.06 o
  10   0   1        0.79        0.96      0.71 o
  -9   1   1        3.24        1.84      0.63 o
  -8   1   1       13.25       14.34      0.96 o
  -7   1   1      115.11      103.27      3.22 o
  -6   1   1       44.66       43.36      1.56 o
  -5   1   1        3.56        4.71      0.47 o
  -4   1   1      205.11      226.26      4.55 o
  -3   1   1        7.63        7.76      0.29 o
  -2   1   1    12064.39    11372.34    220.96 o
  -1   1   1      865.27      987.78     27.22 o
   0   1   1      134.43      165.06      2.67 o
   1   1   1        4.90        5.35      0.23 o
   2   1   1      403.28      380.76     10.56 o
   3   1   1     1747.80     1762.45     48.56 o
   4   1   1     2036.71     1990.31     54.88 o
   5   1   1       89.33       87.76      2.68 o
   6   1   1      314.10      304.00      8.67 o
   7   1   1      894.76      854.95     23.86 o
   8   1   1       75.67       72.61      2.47 o
   9   1   1      250.19      285.18      8.39 o
  10   1   1       24.81       26.56      1.78 o
  -9   2   1       13.70        9.99      0.90 o
  -8   2   1       53.70       49.32      1.85 o
  -7   2   1       75.43       68.57      2.29 o
  -6   2   1      257.36      243.67      7.05 o
  -5   2   1     1799.07     1672.30     32.69 o
  -4   2   1      164.40      165.31      3.38 o
  -3   2   1        5.90        1.23      0.24 o
  -2   2   1    13526.72    15068.26    414.07 o
  -1   2   1      113.29      112.35      1.85 o
   1   2   1     4283.56     4224.34     84.86 o
   2   2   1     3369.98     3282.75     65.97 o
   3   2   1      773.41      779.47     15.76 o
   4   2   1     1157.80     1115.38     22.55 o
   5   2   1      335.79      335.99      6.94 o
   6   2   1       23.01       29.82      0.87 o
   7   2   1      288.12      290.64      6.13 o
   8   2   1        0.01        0.00      0.81 o
   9   2   1        0.40        0.00      0.41 o
  10   2   1        3.88        2.82      0.71 o
  -9   3   1        8.53        5.74      0.82 o
  -8   3   1       12.09       11.62      0.86 o
  -7   3   1        4.73        5.07      0.62 o
  -6   3   1       44.64       45.59      1.17 o
  -5   3   1        3.08        2.50      0.28 o
  -4   3   1     2162.62     2157.25     42.10 o
  -3   3   1     3088.13     3177.15     87.50 o
  -2   3   1     1538.84     1604.18     35.68 o
  -1   3   1       77.06       67.51      1.19 o
   0   3   1     1031.77      980.35     19.76 o
   1   3   1      715.39      655.27     13.23 o
   2   3   1      126.49       94.09      2.00 o
   3   3   1      695.39      610.41     12.39 o
   4   3   1      622.34      616.72     16.03 o
   5   3   1      309.56      312.15      6.48 o
   6   3   1      880.04      855.14     21.52 o
   7   3   1      286.13      269.63     10.83 o
   8   3   1        0.06        0.15      0.49 o
   9   3   1       99.68       93.84      4.43 o
  -9   4   1      313.69      326.42      9.53 o
  -8   4   1      125.69      134.61      4.25 o
  -7   4   1       28.99       33.45      0.99 o
  -6   4   1      337.00      302.10      6.16 o
  -5   4   1      471.75      411.05      8.23 o
  -4   4   1       24.00       21.76      0.93 o
  -3   4   1      352.22      370.96     10.16 o
  -2   4   1        5.27        8.56      0.51 o
  -1   4   1      439.09      521.50     13.51 o
   0   4   1     4553.59     4680.50     94.07 o
   1   4   1     5272.60     5528.75    111.10 o
   2   4   1       89.40      110.27      2.35 o
   3   4   1        2.67        2.05      0.27 o
   4   4   1       64.32       64.78      2.61 o
   5   4   1       21.97       25.41      0.77 o
   6   4   1       60.33       59.35      1.48 o
   7   4   1        0.89        1.05      0.38 o
   8   4   1       13.41       14.82      0.72 o
   9   4   1       38.76       36.76      1.20 o
  -9   5   1       56.00       54.90      2.21 o
  -8   5   1       98.69       85.94      3.19 o
  -7   5   1        6.80        6.61      1.04 o
  -6   5   1      115.24      100.08      2.24 o
  -5   5   1        0.39        5.35      0.59 o
  -4   5   1        3.09        5.11      0.50 o
  -3   5   1      887.05      880.71     17.88 o
  -2   5   1     1009.30      937.00     23.31 o
  -1   5   1       38.59       30.51      0.78 o
   0   5   1     1121.44     1205.25     24.34 o
   1   5   1        0.31        5.09      3.33 o
   2   5   1       84.22       88.59      1.94 o
   3   5   1     1034.66      978.02     19.81 o
   4   5   1      185.30      180.63      3.85 o
   5   5   1      547.60      546.07     11.22 o
   6   5   1        7.36       11.07      0.60 o
   7   5   1        0.00        0.00      0.48 o
   8   5   1       11.48       12.10      0.93 o
   9   5   1       34.76       38.46      1.93 o
  -8   6   1       21.69       18.36      0.79 o
  -7   6   1        4.27        3.67      1.35 o
  -6   6   1        0.08        0.00      0.28 o
  -5   6   1       64.52       76.18      2.53 o
  -4   6   1      172.50      180.73      3.88 o
  -3   6   1      762.73      733.60     25.47 o
  -2   6   1      222.06      225.44      5.06 o
  -1   6   1      300.57      308.59      6.38 o
   0   6   1       20.32       22.53      0.65 o
   1   6   1       48.04       58.77      1.36 o
   2   6   1       14.72        8.01      0.38 o
   3   6   1      249.25      240.03      5.03 o
   4   6   1       41.68       48.59      1.24 o
   5   6   1     1067.80     1073.12     21.82 o
   6   6   1       98.67      104.27      2.42 o
   7   6   1        0.02        0.73      0.61 o
   8   6   1        2.31        0.28      0.73 o
  -8   7   1       24.57       27.91      1.47 o
  -7   7   1       31.69       29.72      1.00 o
  -6   7   1       12.94       11.77      0.62 o
  -5   7   1       74.68       71.25      2.39 o
  -4   7   1      535.23      524.36     10.81 o
  -3   7   1        9.48        7.95      2.06 o
  -2   7   1      308.80      319.12      6.64 o
  -1   7   1        0.00        1.47      0.85 o
   0   7   1      138.78      139.19      3.01 o
   1   7   1      201.88      176.71      3.77 o
   2   7   1        7.05        3.27      0.61 o
   3   7   1      319.21      298.32      6.22 o
   4   7   1      225.39      231.69      4.92 o
   5   7   1      201.59      207.11      5.25 o
   6   7   1       52.80       50.10      2.08 o
   7   7   1       59.02       64.17      2.60 o
  -7   8   1       60.27       53.30      1.75 o
  -6   8   1       22.25       23.45      0.86 o
  -5   8   1       10.88        8.91      0.76 o
  -4   8   1      420.37      439.16      9.14 o
  -3   8   1      690.15      688.78     14.13 o
  -2   8   1      774.54      745.66     19.78 o
  -1   8   1      651.84      657.60     13.46 o
   0   8   1        0.99        1.96      0.35 o
   1   8   1        0.06        0.37      0.28 o
   2   8   1      203.26      204.09      6.15 o
   3   8   1       12.34       14.15      0.60 o
   4   8   1      427.62      385.02     11.75 o
   5   8   1        2.06        1.31      0.57 o
   6   8   1        9.04       10.77      1.15 o
   7   8   1        0.81        0.23      0.62 o
  -6   9   1      111.38       95.70      3.08 o
  -5   9   1      456.37      460.24     22.97 o
  -4   9   1      122.90      122.23      2.82 o
  -3   9   1      149.81      159.34      3.55 o
  -2   9   1      128.59      134.21      3.02 o
  -1   9   1       43.21       47.55      2.26 o
   0   9   1      123.00      125.03      2.81 o
   1   9   1       53.90       60.70      2.07 o
   2   9   1       57.60       52.92      3.37 o
   3   9   1       45.71       51.71      2.09 o
   4   9   1      300.15      314.60      9.81 o
   5   9   1      200.93      223.57      7.19 o
   6   9   1       65.21       59.45      2.48 o
  -5  10   1      107.72      107.53      6.64 o
  -4  10   1       65.62       60.99      1.83 o
  -3  10   1        7.24        8.40      0.61 o
  -2  10   1      289.79      272.38      5.82 o
  -1  10   1      323.56      315.47     14.50 o
   0  10   1       37.70       38.87      1.13 o
   1  10   1      186.93      191.27      6.15 o
   2  10   1      103.53       98.73      3.50 o
   3  10   1       59.38       64.16      2.53 o
   4  10   1       76.56       73.10      2.80 o
  -4  11   1       91.66       99.24      2.45 o
  -3  11   1       52.91       59.06      2.79 o
  -2  11   1        2.16        2.35      1.17 o
  -1  11   1       68.78       64.65      2.57 o
   0  11   1       40.44       52.03      2.23 o
   1  11   1      251.13      291.30      9.17 o
   2  11   1       59.98       76.07      2.95 o
  -1 -10   2      270.55      271.98      8.70 o
   0 -10   2      121.38      120.11      4.20 o
   1 -10   2        6.26        4.08      0.80 o
   2 -10   2        2.49        2.15      0.75 o
   3 -10   2       42.87       44.18      1.99 o
   4 -10   2       92.34       99.45      3.66 o
  -3  -9   2      115.65      103.59      3.74 o
  -2  -9   2        2.50        4.25      0.82 o
  -1  -9   2       83.07       89.50      3.30 o
   0  -9   2       15.38       12.64      1.04 o
   1  -9   2       93.38       73.51      2.78 o
   2  -9   2      381.10      376.70     11.66 o
   3  -9   2       46.23       49.01      2.09 o
   4  -9   2       83.28       79.89      3.00 o
   5  -9   2       52.77       47.45      2.41 o
   6  -9   2       97.60       88.40      2.94 o
  -5  -8   2        7.18        7.96      1.11 o
  -4  -8   2      112.74      130.86      4.57 o
  -3  -8   2      345.33      377.11     11.73 o
  -2  -8   2        0.01        0.53      0.52 o
  -1  -8   2        6.68        9.96      0.92 o
   0  -8   2      323.53      315.87      9.80 o
   1  -8   2      993.92      979.65     29.32 o
   2  -8   2      112.59      113.42      3.89 o
   3  -8   2        6.41        6.50      0.48 o
   4  -8   2       39.52       41.58      1.19 o
   5  -8   2        6.14        7.37      0.44 o
   6  -8   2        6.34        5.58      0.45 o
   7  -8   2       28.76       21.33      1.08 o
  -6  -7   2       13.70       11.02      1.21 o
  -5  -7   2       62.71       71.92      2.85 o
  -4  -7   2       61.85       68.52      2.66 o
  -3  -7   2        4.23        0.79      0.53 o
  -2  -7   2      105.52      105.36      3.61 o
  -1  -7   2      475.32      480.88     14.62 o
   0  -7   2      123.63      116.80      3.92 o
   1  -7   2       54.10       57.57      2.15 o
   2  -7   2      647.07      630.63     12.91 o
   3  -7   2      351.18      336.17      7.02 o
   4  -7   2      196.40      202.89      4.38 o
   5  -7   2      103.31      102.80      1.93 o
   6  -7   2       27.83       27.85      0.74 o
   7  -7   2        4.37        6.13      1.16 o
   8  -7   2      152.78      139.16      3.10 o
  -6  -6   2      128.62      144.38      4.99 o
  -5  -6   2       12.99       20.80      1.32 o
  -4  -6   2      127.75      151.67      5.09 o
  -3  -6   2      436.38      403.57     12.36 o
  -2  -6   2       76.69       76.96      2.74 o
  -1  -6   2       60.58       45.45      1.75 o
   0  -6   2        0.08        2.08      0.31 o
   1  -6   2      538.29      539.98     11.05 o
   2  -6   2       45.51       53.87      1.32 o
   3  -6   2      720.59      725.61     14.81 o
   4  -6   2      128.70      122.95      7.69 o
   5  -6   2      404.93      401.81     10.51 o
   6  -6   2        0.40        0.45      0.30 o
   7  -6   2       33.37       39.66      1.15 o
   8  -6   2       16.60       21.47      2.52 o
   9  -6   2        0.60        2.61      0.82 o
  -7  -5   2        3.84        3.77      0.94 o
  -6  -5   2        6.26        1.39      0.62 o
  -5  -5   2      254.06      248.73      7.89 o
  -4  -5   2      821.23      832.71     25.01 o
  -3  -5   2       74.70       80.51      2.84 o
  -2  -5   2       14.91       21.97      1.08 o
  -1  -5   2      189.06      191.99     10.19 o
   0  -5   2      452.53      482.34      9.85 o
   1  -5   2      247.82      255.55      7.20 o
   2  -5   2      115.50       87.37      1.94 o
   3  -5   2      253.48      251.80      5.26 o
   4  -5   2      294.90      298.49      6.31 o
   5  -5   2       27.29       29.31      0.90 o
   6  -5   2       15.65       10.31      0.72 o
   7  -5   2       70.23       59.33      1.48 o
   8  -5   2       43.33       42.49      1.74 o
   9  -5   2        6.37        5.54      0.83 o
  -8  -4   2       10.05       10.40      1.16 o
  -7  -4   2       12.82        9.98      1.09 o
  -6  -4   2       14.76        9.91      0.85 o
  -5  -4   2      127.15      132.35      4.43 o
  -4  -4   2      109.36      117.98      3.94 o
  -3  -4   2       32.03       30.74      1.90 o
  -2  -4   2      844.82      845.59     17.14 o
  -1  -4   2        3.01        2.11      0.21 o
   0  -4   2     1911.20     1990.80     40.09 o
   1  -4   2        8.10       16.23      1.30 o
   2  -4   2      138.26      131.31      3.98 o
   3  -4   2       28.01       46.07      0.85 o
   4  -4   2      160.95      163.10      3.24 o
   5  -4   2      138.21      132.22      2.34 o
   6  -4   2       22.03       22.67      1.66 o
   7  -4   2        2.98        2.71      0.52 o
   8  -4   2        0.45        3.71      0.67 o
   9  -4   2        2.19        1.49      0.61 o
  -8  -3   2      141.18      145.76      4.99 o
  -7  -3   2      223.76      211.57      6.83 o
  -6  -3   2       74.14       67.87      2.58 o
  -5  -3   2      298.41      287.57      6.03 o
  -4  -3   2      155.15      151.22      3.25 o
  -3  -3   2        0.33        0.10      0.19 o
  -2  -3   2       74.87      107.72      2.30 o
  -1  -3   2      375.22      390.11      7.94 o
   0  -3   2     8154.37     8163.33    163.96 o
   1  -3   2     1441.28     1426.88     28.75 o
   2  -3   2      676.35      741.86     12.01 o
   3  -3   2      105.83      144.30      2.10 o
   4  -3   2      544.88      536.52      8.85 o
   5  -3   2      205.40      196.88      3.94 o
   6  -3   2      589.57      550.91     15.50 o
   7  -3   2      905.40      832.62     23.29 o
   8  -3   2       26.26       24.70      1.18 o
   9  -3   2      243.53      244.25      7.25 o
  10  -3   2       76.23       92.67      3.27 o
  -8  -2   2       48.46       50.36      2.19 o
  -7  -2   2      110.69      103.16      3.65 o
  -6  -2   2      147.71      135.14      3.01 o
  -5  -2   2        2.15        4.23      0.38 o
  -4  -2   2      167.37      168.66      3.58 o
  -3  -2   2      302.79      311.54      7.70 o
  -2  -2   2      354.55      432.79     11.66 o
  -1  -2   2        7.65        3.98      0.20 o
   0  -2   2     1192.75     1152.54     45.65 o
   1  -2   2      504.55      480.69     11.09 o
   2  -2   2       29.51       24.44      0.50 o
   3  -2   2        2.83        8.43      0.22 o
   4  -2   2      216.78      200.26      6.35 o
   5  -2   2     1187.77     1295.67     35.90 o
   6  -2   2      606.70      573.21     16.08 o
   7  -2   2       72.09       72.15      2.40 o
   8  -2   2      173.68      180.70      5.42 o
   9  -2   2       21.67       24.10      1.36 o
  10  -2   2       30.44       41.29      1.83 o
  -9  -1   2       96.68       92.01      3.46 o
  -8  -1   2        0.12        1.18      0.66 o
  -7  -1   2       61.99       60.01      2.94 o
  -6  -1   2      276.47      267.98     13.95 o
  -5  -1   2       11.35       12.18      0.94 o
  -4  -1   2      131.92      120.41      2.61 o
  -3  -1   2     6868.30     6638.97    133.41 o
  -2  -1   2      214.92      215.11      5.68 o
  -1  -1   2      740.88      788.83     15.90 o
   0  -1   2     6387.56     6319.43    185.95 o
   1  -1   2     3807.64     3893.38     54.04 o
   2  -1   2      337.04      334.38      7.13 o
   3  -1   2     2731.83     2752.95     55.38 o
   4  -1   2       23.91       27.57      0.99 o
   5  -1   2      262.88      246.93      7.05 o
   6  -1   2     3332.93     3043.58     83.93 o
   7  -1   2     1402.16     1278.32     35.48 o
   8  -1   2       16.37       16.29      0.96 o
   9  -1   2       88.74       94.16      3.14 o
  10  -1   2        9.91        7.12      0.86 o
  -9   0   2       36.33       39.97      1.28 o
  -8   0   2       76.87       75.07      3.41 o
  -7   0   2       22.79       21.80      0.80 o
  -6   0   2      188.81      168.36      6.58 o
  -5   0   2      210.05      164.23      4.77 o
  -4   0   2       53.13       46.52      1.50 o
  -3   0   2      620.63      565.14     11.49 o
  -2   0   2     3410.67     3351.68     54.40 o
  -1   0   2      991.46     1016.75     16.52 o
   0   0   2        1.32       13.20      0.30 o
   1   0   2      684.77      706.85     11.40 o
   2   0   2     1757.59     1911.27     30.77 o
   3   0   2     2642.97     2731.11     75.17 o
   4   0   2      727.55      715.17     19.85 o
   5   0   2      307.88      274.31      7.79 o
   6   0   2      251.98      249.51      7.17 o
   7   0   2       22.67       27.78      1.19 o
   8   0   2       45.92       46.31      1.76 o
   9   0   2        0.83        1.47      0.57 o
  10   0   2       15.97       14.12      1.09 o
  -9   1   2       55.84       59.81      2.63 o
  -8   1   2        5.25        5.53      0.72 o
  -7   1   2      434.26      394.76     11.22 o
  -6   1   2      947.61      828.01     23.06 o
  -5   1   2       12.55        9.99      0.60 o
  -4   1   2        8.68        5.59      0.30 o
  -3   1   2     1680.94     1498.59     29.22 o
  -2   1   2      607.98      773.26     21.38 o
   0   1   2     1701.65     1812.46     29.16 o
   1   1   2     3379.67     3500.46     56.29 o
   2   1   2       83.32       84.91      3.00 o
   3   1   2     2913.95     2773.60     76.34 o
   4   1   2       15.57       32.70      1.13 o
   5   1   2      159.02      156.45      4.56 o
   6   1   2      216.25      214.05      6.20 o
   7   1   2       68.89       90.56      2.89 o
   8   1   2       17.73       20.81      1.06 o
   9   1   2       55.26       67.89      2.46 o
  10   1   2        0.04        0.00      0.55 o
  -9   2   2       14.26        8.12      0.78 o
  -8   2   2        8.77        7.44      0.72 o
  -7   2   2       49.52       41.74      1.57 o
  -6   2   2      984.74      888.65     17.51 o
  -5   2   2        1.17        1.73      0.30 o
  -4   2   2      117.14      104.68      2.25 o
  -3   2   2       59.85       74.32      2.27 o
  -2   2   2       35.82       51.51      1.59 o
  -1   2   2     1225.87     1230.56     23.68 o
   0   2   2      544.45      576.28     11.12 o
   1   2   2      108.92      103.44      2.04 o
   2   2   2      677.02      602.39     12.17 o
   3   2   2     1675.32     1825.80     50.32 o
   4   2   2      626.70      651.26     18.12 o
   5   2   2      105.69      148.67      4.35 o
   6   2   2       19.43       17.94      0.89 o
   7   2   2       69.75       71.76      2.39 o
   8   2   2      102.69      104.34      3.33 o
   9   2   2       12.30       10.24      0.64 o
  10   2   2       74.06       86.53      3.08 o
  -9   3   2       13.32       11.13      0.99 o
  -8   3   2        5.02        7.51      0.78 o
  -7   3   2       62.83       57.96      1.44 o
  -6   3   2       27.14       28.50      1.42 o
  -5   3   2       16.35       15.99      0.55 o
  -4   3   2      158.83      349.87     14.15 o
  -3   3   2       66.82       56.94      1.81 o
  -2   3   2     6160.46     6762.95    185.97 o
  -1   3   2      251.49      272.63     10.06 o
   0   3   2      956.58      925.98     14.94 o
   1   3   2       40.56       52.50      1.14 o
   2   3   2      740.71      782.07     22.94 o
   3   3   2       22.41       26.96      0.85 o
   4   3   2     2287.61     2241.02     45.15 o
   5   3   2      372.78      390.04      8.03 o
   6   3   2       91.38       83.67      1.93 o
   7   3   2      363.98      360.24      7.52 o
   8   3   2      106.13      103.37      2.42 o
   9   3   2        0.23        0.42      0.40 o
  10   3   2        4.07        5.42      0.68 o
  -9   4   2       62.02       57.42      2.18 o
  -8   4   2       37.93       36.33      1.57 o
  -7   4   2      250.97      241.01      5.00 o
  -6   4   2       63.59       52.37      1.31 o
  -5   4   2       95.87       90.33      2.01 o
  -4   4   2       58.79       58.14      1.91 o
  -3   4   2     1038.55     1130.63     21.83 o
  -2   4   2      317.26      334.46      5.47 o
  -1   4   2      189.44      202.07      5.05 o
   0   4   2     3766.99     3590.41     72.19 o
   1   4   2      842.29      763.86     15.44 o
   2   4   2      877.06      946.18     19.11 o
   3   4   2       81.48       83.25      1.89 o
   4   4   2      113.98      118.62      2.57 o
   5   4   2      171.96      179.20      3.83 o
   6   4   2       77.20       76.92      1.81 o
   7   4   2        0.04        0.00      0.99 o
   8   4   2        2.58        1.49      0.92 o
   9   4   2      102.01       99.79      2.42 o
  -8   5   2       88.58       81.45      1.98 o
  -7   5   2       25.18       25.81      0.87 o
  -6   5   2       76.00       75.04      2.30 o
  -5   5   2      260.54      240.84      6.98 o
  -4   5   2      113.41      122.26      3.70 o
  -3   5   2      188.02      198.58      5.74 o
  -2   5   2     1891.81     1938.58     59.00 o
  -1   5   2      856.26      883.55     17.89 o
   0   5   2     1116.24     1071.18     21.64 o
   1   5   2      716.53      634.00     12.86 o
   2   5   2      105.76      108.67      6.63 o
   3   5   2      330.57      364.92      7.49 o
   4   5   2     2656.43     2696.44     54.34 o
   5   5   2      354.29      351.60     13.62 o
   6   5   2      247.36      250.99      6.34 o
   7   5   2      181.49      173.38      4.27 o
   8   5   2        6.44        8.89      0.59 o
   9   5   2       10.31       10.76      1.19 o
  -8   6   2       86.41       91.71      2.22 o
  -7   6   2       47.16       41.68      1.41 o
  -6   6   2       57.60       59.84      1.50 o
  -5   6   2      407.25      401.10     11.42 o
  -4   6   2        4.11        6.12      0.60 o
  -3   6   2      223.05      208.16      4.42 o
  -2   6   2        2.23        3.28      0.46 o
  -1   6   2      151.62      134.63      2.89 o
   0   6   2      185.41      240.04      4.99 o
   1   6   2      366.03      453.55      9.28 o
   2   6   2     1033.60      980.06     19.86 o
   3   6   2     1619.91     1590.95     32.14 o
   4   6   2      144.99      151.70      3.36 o
   5   6   2       96.96      102.67      3.21 o
   6   6   2      107.36      114.32      2.60 o
   7   6   2      167.11      162.56     16.79 o
   8   6   2       27.56       21.91      1.03 o
  -8   7   2       49.01       55.79      3.29 o
  -7   7   2        0.93        0.00      0.37 o
  -6   7   2       30.88       31.12      1.12 o
  -5   7   2      377.17      373.22     10.70 o
  -4   7   2      169.14      169.06      3.68 o
  -3   7   2      767.39      746.48     38.92 o
  -2   7   2     2032.22     2031.72     41.03 o
  -1   7   2       33.61       40.04      1.04 o
   0   7   2       12.28       12.64      0.69 o
   1   7   2      607.19      633.39     12.93 o
   2   7   2      183.38      184.43      3.92 o
   3   7   2       51.83       52.58      1.33 o
   4   7   2      680.16      705.68     14.43 o
   5   7   2       40.63       35.18      1.04 o
   6   7   2        4.02        6.32      0.95 o
   7   7   2       71.32       75.05      1.94 o
   8   7   2        5.57        6.75      0.95 o
  -7   8   2        0.48        1.10      1.01 o
  -6   8   2      106.80       95.81      3.09 o
  -5   8   2       15.67       15.88      1.01 o
  -4   8   2        0.00        1.47      1.34 o
  -3   8   2       19.28       19.68      0.72 o
  -2   8   2        6.26        6.95      0.49 o
  -1   8   2      819.98      825.23     16.82 o
   0   8   2     1612.10     1609.83     32.56 o
   1   8   2        2.03        2.12      0.49 o
   2   8   2        0.21        0.48      0.30 o
   3   8   2       84.10       94.03      2.16 o
   4   8   2        6.90        3.80      1.20 o
   5   8   2       89.77       83.39      2.01 o
   6   8   2       15.32        9.67      1.01 o
   7   8   2       40.75       36.74      1.84 o
  -6   9   2       89.15       89.56      3.03 o
  -5   9   2        0.71        1.65      0.67 o
  -4   9   2      100.34      106.86      2.52 o
  -3   9   2       25.51       24.03      2.32 o
  -2   9   2        4.32        4.24      0.42 o
  -1   9   2       46.29       44.50      1.21 o
   0   9   2        0.07        0.53      0.42 o
   1   9   2      174.20      157.93      3.46 o
   2   9   2       20.34       14.45      0.63 o
   3   9   2       18.09       22.84      1.26 o
   4   9   2       48.08       58.46      1.53 o
   5   9   2      140.76      136.18      4.56 o
  -5  10   2        0.14        0.12      0.57 o
  -4  10   2      104.72      106.06      4.59 o
  -3  10   2      162.63      159.82      5.98 o
  -2  10   2        0.56        0.87      0.38 o
  -1  10   2       10.15        9.62      1.19 o
   0  10   2       49.79       50.70      2.28 o
   1  10   2       24.22       24.35      0.88 o
   2  10   2       30.06       29.41      1.17 o
   3  10   2       58.65       60.62      2.39 o
  -4  11   2      108.42      110.62      3.81 o
  -3  11   2        0.03        0.93      0.72 o
  -2  11   2       82.97       80.38      7.02 o
  -1  11   2      111.76      104.77      3.38 o
   0  11   2       21.33       18.13      1.08 o
   1  11   2        4.27        5.86      0.77 o
   0 -10   3        9.37        5.38      0.91 o
   1 -10   3      342.85      330.21     10.42 o
   2 -10   3      140.39      129.86      4.54 o
   3 -10   3        0.97        0.26      0.70 o
  -2  -9   3       36.86       39.39      1.95 o
  -1  -9   3        2.71        4.21      0.87 o
   0  -9   3        8.79        8.18      1.01 o
   1  -9   3       74.01       70.43      2.74 o
   2  -9   3      130.99      127.88      4.46 o
   3  -9   3        3.26        1.30      0.72 o
   4  -9   3        1.14        1.90      0.81 o
   5  -9   3       54.73       51.93      2.29 o
   6  -9   3        0.76        1.11      0.81 o
  -4  -8   3       18.96       19.21      1.33 o
  -3  -8   3       10.80       10.95      1.05 o
  -2  -8   3       99.64      106.66      3.78 o
  -1  -8   3      455.98      393.60     12.16 o
   0  -8   3        0.27        0.35      0.52 o
   1  -8   3        3.27        0.67      0.54 o
   3  -8   3      127.38      128.57      4.37 o
   4  -8   3       37.71       44.03      1.92 o
   5  -8   3        0.01        3.03      0.78 o
   6  -8   3      225.55      241.29      7.25 o
   7  -8   3        1.17        3.04      0.53 o
  -4  -7   3        3.45        8.92      1.00 o
  -3  -7   3      231.44      249.04      7.97 o
  -2  -7   3       45.63       43.65      1.88 o
  -1  -7   3       14.56        8.62      0.84 o
   0  -7   3      431.80      466.56     14.26 o
   1  -7   3        0.25        1.20      0.59 o
   2  -7   3       25.40       28.23      1.34 o
   3  -7   3      344.35      342.89     10.60 o
   4  -7   3       94.04       88.93      3.03 o
   5  -7   3        2.12        1.60      0.38 o
   6  -7   3      305.49      307.90      5.27 o
   7  -7   3        9.12        6.70      0.47 o
   8  -7   3       10.00        9.46      1.45 o
  -6  -6   3        0.22        2.31      0.91 o
  -5  -6   3      113.39      112.81      4.03 o
  -4  -6   3       66.09       72.49      2.77 o
  -3  -6   3        3.41        5.51      0.77 o
  -2  -6   3        0.77        0.00      0.47 o
   0  -6   3       58.39       54.29      2.05 o
   1  -6   3      193.26      186.43      5.92 o
   2  -6   3      231.70      232.34      4.89 o
   3  -6   3      393.85      397.42      8.23 o
   4  -6   3       82.91       88.29      2.85 o
   5  -6   3       70.47       65.35      1.54 o
   6  -6   3      348.92      321.82      5.48 o
   7  -6   3      163.13      156.43      4.17 o
   8  -6   3       97.68      105.57      3.49 o
   9  -6   3      156.44      166.54      5.17 o
  -6  -5   3      152.60      168.56      5.71 o
  -5  -5   3        6.63        7.26      0.95 o
  -4  -5   3      118.09      129.90      4.41 o
  -3  -5   3     1163.94     1201.56     35.87 o
  -2  -5   3      832.96      827.07     24.75 o
  -1  -5   3      544.83      605.57     18.23 o
   0  -5   3      720.99      744.20     22.27 o
   1  -5   3       66.41       68.72      1.82 o
   2  -5   3      602.03      555.53     16.61 o
   3  -5   3      802.88      738.59     15.05 o
   4  -5   3        4.51        8.74      0.66 o
   5  -5   3      295.76      298.18      5.04 o
   6  -5   3       53.62       45.96      1.72 o
   7  -5   3       27.34       25.90      1.18 o
   8  -5   3       11.46       13.65      1.00 o
   9  -5   3       67.48       76.94      2.76 o
  -7  -4   3       87.60       73.37      2.93 o
  -6  -4   3       27.81       17.26      1.21 o
  -5  -4   3        2.38        2.07      0.65 o
  -4  -4   3       63.15       73.24      2.70 o
  -3  -4   3       77.35       84.94      2.96 o
  -2  -4   3        4.46        5.88      0.57 o
  -1  -4   3     2355.06     2037.07     60.21 o
   0  -4   3      761.41      748.88     23.79 o
   1  -4   3      405.24      431.38     10.42 o
   2  -4   3      179.52      204.76      7.20 o
   3  -4   3        0.11        2.17      0.30 o
   4  -4   3       33.13       37.91      1.00 o
   5  -4   3      923.21      908.36     14.91 o
   6  -4   3      712.12      684.10     20.12 o
   7  -4   3        7.83        8.46      0.74 o
   8  -4   3      170.98      169.46      5.15 o
   9  -4   3       69.27       84.44      2.92 o
  10  -4   3        0.87        3.37      0.80 o
  -7  -3   3       14.66       19.79      1.42 o
  -6  -3   3      272.49      280.60      8.87 o
  -5  -3   3      525.70      571.08     17.35 o
  -4  -3   3      858.92      912.31     27.30 o
  -3  -3   3       47.75       36.82      1.49 o
  -2  -3   3      186.99      208.93      4.34 o
  -1  -3   3      671.05      626.58     12.69 o
   0  -3   3     1575.83     1569.21     31.61 o
   1  -3   3        1.46        0.32      0.14 o
   2  -3   3      118.11      123.77      2.91 o
   3  -3   3      274.81      254.43      3.63 o
   4  -3   3        0.75        0.22      0.32 o
   5  -3   3      200.41      197.15      7.06 o
   6  -3   3      110.72      118.45      3.63 o
   7  -3   3      260.98      289.40      8.39 o
   8  -3   3        0.00        0.00      0.36 o
   9  -3   3       71.21       76.26      2.67 o
  10  -3   3       12.11       10.90      1.02 o
  -8  -2   3       34.98       34.72      1.83 o
  -7  -2   3       99.32      106.08      3.78 o
  -6  -2   3       20.66       21.87      1.28 o
  -5  -2   3       40.37       31.33      1.42 o
  -4  -2   3      386.42      381.59      7.87 o
  -3  -2   3      136.24      127.54      3.78 o
  -2  -2   3      574.67      622.93     12.64 o
  -1  -2   3      140.49      147.84      3.69 o
   0  -2   3      620.23      587.07     15.03 o
   1  -2   3      369.40      422.41     14.87 o
   2  -2   3      784.38      767.33     10.71 o
   3  -2   3     1222.05     1302.81     18.16 o
   4  -2   3       77.46       77.45      1.37 o
   5  -2   3      124.95      122.01      2.65 o
   6  -2   3       60.32       56.59      1.91 o
   7  -2   3      223.28      212.69      6.23 o
   8  -2   3        2.20        0.69      0.57 o
   9  -2   3        2.43        2.37      0.67 o
  10  -2   3        4.79        5.42      0.80 o
  -8  -1   3        3.26        3.95      0.81 o
  -7  -1   3      146.98      143.42      4.83 o
  -6  -1   3       19.41       20.38      1.17 o
  -5  -1   3      788.95      754.55     21.70 o
  -4  -1   3      231.86      224.91     11.73 o
  -3  -1   3      706.09      732.14     18.23 o
  -2  -1   3      235.35      206.74      4.27 o
  -1  -1   3       64.31       68.34      1.45 o
   0  -1   3      114.10      135.85      4.15 o
   1  -1   3        6.90        1.95      0.28 o
   2  -1   3      395.18      399.34      6.49 o
   3  -1   3     1342.31     1452.05     23.42 o
   4  -1   3      716.42      630.41     34.00 o
   5  -1   3      582.62      594.96     16.61 o
   6  -1   3        5.96        5.89      0.53 o
   7  -1   3      586.10      579.01     16.30 o
   8  -1   3      189.62      191.24      5.72 o
   9  -1   3        3.31        1.25      0.51 o
  10  -1   3        3.64        1.15      0.64 o
  -8   0   3       18.06       14.08      1.16 o
  -7   0   3        0.75        0.75      0.37 o
  -6   0   3       15.35       14.76      0.65 o
  -5   0   3        9.65       10.80      0.82 o
  -4   0   3      150.58      144.59      5.81 o
  -3   0   3       17.90       15.00      0.62 o
  -2   0   3     1052.39     1029.44     17.03 o
  -1   0   3     1315.53     1261.18     58.66 o
   0   0   3       98.61      101.44      2.09 o
   1   0   3     2060.88     2107.80     33.92 o
   2   0   3      815.06      787.93     18.80 o
   3   0   3     3521.81     3650.55     58.74 o
   4   0   3     2846.79     2793.93     76.95 o
   5   0   3     2216.46     2210.21     60.99 o
   6   0   3     1782.07     1662.14     45.97 o
   7   0   3      401.04      397.55     11.31 o
   8   0   3        0.39        0.00      0.39 o
   9   0   3       71.38       72.93      2.54 o
  10   0   3       30.08       32.02      1.50 o
  -8   1   3      101.80      103.85      3.74 o
  -7   1   3       18.25       14.68      0.97 o
  -6   1   3      122.81      125.94      3.82 o
  -5   1   3     1651.72     1542.14     42.67 o
  -4   1   3      412.91      353.13      7.02 o
  -3   1   3      700.64      668.17     13.10 o
  -2   1   3       90.74       80.95      1.74 o
  -1   1   3       58.46       58.76      3.40 o
   0   1   3      616.11      714.47     11.54 o
   1   1   3     8595.10     8614.51    165.38 o
   2   1   3      302.80      306.56      4.99 o
   3   1   3      165.32      180.41      3.58 o
   4   1   3       81.20       77.37      2.35 o
   5   1   3       57.96       53.22      1.75 o
   8   1   3        3.11        0.75      0.44 o
   9   1   3       41.72       40.07      1.66 o
  10   1   3        0.45        0.00      0.53 o
  -8   2   3        5.75        4.75      0.64 o
  -7   2   3        2.30        2.17      0.53 o
  -6   2   3        8.12        6.45      0.58 o
  -5   2   3        5.80        1.51      0.38 o
  -4   2   3      456.05      410.74      8.16 o
  -3   2   3     1302.06     1445.44     39.93 o
  -2   2   3     1099.64     1223.39     33.78 o
  -1   2   3      386.87      389.26     10.83 o
   0   2   3     2138.87     2230.86     42.90 o
   1   2   3      168.84      160.83      9.21 o
   2   2   3     1483.17     1460.22     28.13 o
   3   2   3     9372.44     9192.64    252.68 o
   4   2   3     2146.56     2050.39     56.54 o
   5   2   3      151.68      213.31      6.18 o
   6   2   3      824.36      799.07     22.27 o
   7   2   3      264.66      254.54      7.38 o
   8   2   3       69.11       68.46      2.37 o
   9   2   3      152.43      152.91      4.71 o
  10   2   3       22.51       25.02      1.44 o
  -8   3   3      326.59      299.21      8.72 o
  -7   3   3       47.20       43.17      1.16 o
  -6   3   3      952.82      844.15     16.67 o
  -5   3   3      571.10      509.73     10.13 o
  -4   3   3      412.30      310.52      8.75 o
  -3   3   3     4935.09     5069.20    139.50 o
  -2   3   3      784.02      801.03     22.22 o
  -1   3   3      354.79      395.12      8.50 o
   0   3   3        0.23        3.24      1.50 o
   1   3   3     1689.56     1717.48     27.67 o
   2   3   3      512.94      502.93     10.19 o
   3   3   3      436.92      494.46     18.93 o
   4   3   3        2.33        0.77      0.20 o
   5   3   3       68.69       60.62      1.42 o
   6   3   3       65.52       68.02      2.95 o
   7   3   3      103.77       87.39      2.04 o
   8   3   3        4.76        4.68      0.48 o
   9   3   3       10.77        7.82      1.61 o
  10   3   3       19.68       18.64      0.84 o
  -8   4   3        0.40        0.00      0.41 o
  -7   4   3       30.08       25.18      0.85 o
  -6   4   3        5.46        2.70      1.32 o
  -5   4   3      139.71      131.51      2.81 o
  -4   4   3      204.78      208.94      6.06 o
  -3   4   3      448.27      521.61     14.62 o
  -2   4   3       13.77       19.87      1.21 o
  -1   4   3      547.72      713.47     13.81 o
   0   4   3       43.78       20.80      0.51 o
   1   4   3       17.71       30.00      0.58 o
   2   4   3      131.30      139.12      2.91 o
   3   4   3       14.19        9.50      1.26 o
   4   4   3      807.41      811.61     16.46 o
   5   4   3      227.88      186.75      4.42 o
   6   4   3      287.45      267.29      5.62 o
   7   4   3       20.02       24.91      0.87 o
   8   4   3        0.31        0.81      0.41 o
   9   4   3      103.36       96.83      2.90 o
  10   4   3       15.86       14.68      1.47 o
  -8   5   3        2.02        1.01      1.36 o
  -7   5   3        1.29        2.06      0.42 o
  -6   5   3      175.25      179.68      3.82 o
  -5   5   3      403.26      390.04     11.13 o
  -4   5   3      104.91      111.15      3.42 o
  -3   5   3       20.74       24.38      0.64 o
  -2   5   3       17.33       27.13      1.29 o
  -1   5   3       36.13       35.91      1.25 o
   0   5   3      495.86      514.20      8.37 o
   1   5   3        4.32        2.01      0.24 o
   2   5   3     1986.16     2010.12     45.42 o
   3   5   3        2.46        3.91      0.27 o
   4   5   3       10.37        8.28      0.40 o
   5   5   3      580.73      618.42     12.65 o
   6   5   3       33.82       33.93      1.37 o
   7   5   3       51.53       50.52      2.31 o
   8   5   3       19.60       17.68      1.15 o
   9   5   3        2.96        6.25      0.61 o
  -8   6   3        6.76        3.70      1.78 o
  -7   6   3      128.01      118.36      2.66 o
  -6   6   3        0.25        1.04      0.52 o
  -5   6   3      309.61      328.61      9.46 o
  -4   6   3        0.53        0.00      0.37 o
  -3   6   3       74.37       64.66      2.13 o
  -2   6   3      512.94      497.96     10.20 o
  -1   6   3       13.60       10.03      0.42 o
   0   6   3        6.13        6.95      0.90 o
   1   6   3      260.33      260.74      5.40 o
   2   6   3       25.41       35.71      1.11 o
   3   6   3        8.79       11.29      0.47 o
   4   6   3     1550.14     1470.57     29.73 o
   5   6   3      836.09      836.79     17.05 o
   6   6   3        4.81        3.19      0.39 o
   7   6   3       43.04       42.89      1.68 o
   8   6   3       34.14       34.91      1.12 o
   9   6   3       10.40        9.34      0.71 o
  -7   7   3      118.58      120.90      2.90 o
  -6   7   3        1.44        0.00      0.32 o
  -5   7   3       37.65       38.85      1.59 o
  -4   7   3       50.52       58.45      2.07 o
  -3   7   3       52.06       50.46      1.76 o
  -2   7   3      803.16      762.58     18.40 o
  -1   7   3     2310.21     2229.91     48.76 o
   0   7   3        9.41        9.85      0.54 o
   1   7   3      242.46      257.65      5.37 o
   2   7   3       35.41       35.13      0.93 o
   3   7   3        1.99        0.34      0.33 o
   4   7   3      859.57      837.32     17.06 o
   5   7   3      193.22      197.42      4.25 o
   6   7   3        4.78        6.35      0.63 o
   7   7   3       18.20       22.19      1.21 o
   8   7   3        1.37        2.36      0.52 o
  -7   8   3       23.69       26.51      0.99 o
  -6   8   3       19.52       19.24      1.09 o
  -5   8   3       10.85       14.84      0.97 o
  -4   8   3       12.87       13.49      0.88 o
  -3   8   3       45.88       49.06      1.39 o
  -2   8   3       71.36       69.55      3.52 o
  -1   8   3        0.05        0.21      0.26 o
   0   8   3      915.89      912.07     18.55 o
   1   8   3     1451.41     1361.36     27.56 o
   2   8   3     1710.58     1656.07     33.48 o
   3   8   3      412.69      400.29      8.29 o
   4   8   3      183.89      204.38      4.39 o
   5   8   3      237.85      255.37      6.77 o
   6   8   3        0.95        0.86      0.55 o
   7   8   3        9.83       12.00      0.99 o
  -6   9   3        3.06        3.38      0.70 o
  -5   9   3      119.01      135.58      4.29 o
  -4   9   3      299.55      287.47      8.41 o
  -3   9   3        0.18        0.26      0.49 o
  -2   9   3        0.62        0.79      0.58 o
  -1   9   3       18.54       16.82      1.93 o
   0   9   3      171.18      183.34      3.96 o
   1   9   3        7.48        6.35      0.47 o
   2   9   3      284.44      288.77      6.09 o
   3   9   3      294.41      305.83      8.84 o
   4   9   3       79.87       80.24      2.70 o
   5   9   3      158.16      174.65      5.35 o
   6   9   3        4.96        7.43      0.87 o
  -5  10   3       16.43       16.97      1.13 o
  -4  10   3       13.37       13.91      0.72 o
  -3  10   3      132.70      147.14      3.34 o
  -2  10   3      462.38      459.07     11.49 o
  -1  10   3       51.17       61.17      2.24 o
   0  10   3      291.47      350.99     10.16 o
   1  10   3      138.67      159.42      4.85 o
   2  10   3       10.00       19.35      1.07 o
   3  10   3       49.73       60.13      2.19 o
   4  10   3        9.64       18.78      1.16 o
  -4  11   3       65.85       57.79      2.25 o
  -3  11   3      121.91      130.72      4.18 o
  -2  11   3       15.23       13.44      1.00 o
  -1  11   3        4.48        5.58      0.74 o
   0  11   3      110.26      106.31      3.46 o
   1  11   3       60.25       60.37      2.23 o
   2  11   3        6.19        9.73      0.87 o
   3  11   3        0.41        2.92      0.71 o
  -1  12   3        2.12        0.97      0.70 o
   0  12   3      107.07      109.36      3.61 o
   1  12   3        0.12        1.26      0.73 o
  -1  -9   4        7.67       12.85      1.26 o
   0  -9   4       22.59       21.20      1.36 o
   1  -9   4       17.38       16.84      1.28 o
   2  -9   4       19.26       29.80      1.61 o
   3  -9   4      245.95      254.82      8.22 o
   4  -9   4       45.54       44.19      2.08 o
   5  -9   4        6.29        9.41      1.08 o
  -3  -8   4        2.43        1.93      0.84 o
  -2  -8   4       29.83       22.77      1.42 o
  -1  -8   4       55.76       54.27      2.31 o
   0  -8   4       70.80       65.68      2.59 o
   1  -8   4      357.25      333.56     10.43 o
   2  -8   4      433.71      395.60     12.22 o
   3  -8   4       85.13       78.26      2.94 o
   4  -8   4       56.32       57.65      2.37 o
   5  -8   4      288.21      272.77      8.68 o
   6  -8   4        4.93        7.46      0.94 o
  -4  -7   4      116.18      126.48      4.41 o
  -3  -7   4        0.10        0.60      0.58 o
  -2  -7   4       53.54       54.66      2.26 o
  -1  -7   4       11.19       15.95      1.13 o
   0  -7   4      280.15      313.83      9.82 o
   2  -7   4        4.93        2.74      0.66 o
   3  -7   4       10.46       11.02      0.92 o
   4  -7   4        0.82        2.96      0.68 o
   5  -7   4        0.72        1.28      0.63 o
   6  -7   4       21.30       18.37      0.67 o
   7  -7   4        9.88       10.29      0.67 o
   8  -7   4       69.65       84.70      2.18 o
  -5  -6   4       14.99       18.36      1.38 o
  -4  -6   4       27.67       23.43      1.41 o
  -3  -6   4      221.35      208.58      6.77 o
  -2  -6   4      166.87      160.66      5.24 o
  -1  -6   4      209.35      200.81      6.43 o
   0  -6   4       11.06       12.57      0.92 o
   1  -6   4       52.73       55.85      2.12 o
   2  -6   4      850.83      763.66     22.92 o
   3  -6   4      223.60      222.33      7.01 o
   4  -6   4      337.10      321.50      5.42 o
   5  -6   4       72.90       67.20      1.59 o
   6  -6   4       21.90       22.72      0.82 o
   7  -6   4      116.72      110.03      4.90 o
   8  -6   4       24.42       31.86      1.48 o
  -6  -5   4       21.30       17.81      1.41 o
  -5  -5   4       15.67       18.77      1.35 o
  -4  -5   4      192.50      198.98      6.48 o
  -3  -5   4       15.47       15.87      1.07 o
  -2  -5   4      374.87      356.50     10.98 o
  -1  -5   4      192.64      206.75      6.56 o
   0  -5   4      218.02      199.33      6.28 o
   1  -5   4      403.97      390.25     11.88 o
   2  -5   4      131.96      124.60      2.68 o
   3  -5   4       24.81       26.67      1.25 o
   4  -5   4      431.38      398.77      6.65 o
   5  -5   4       22.34       24.08      0.64 o
   6  -5   4       50.56       44.19      2.07 o
   7  -5   4       57.06       58.29      1.54 o
   8  -5   4       19.35       21.10      1.18 o
   9  -5   4        0.17        0.00      0.44 o
  -6  -4   4       22.50       16.75      1.27 o
  -5  -4   4        7.21        8.52      0.93 o
  -4  -4   4       16.98       19.40      1.24 o
  -3  -4   4      410.52      421.78     12.91 o
  -2  -4   4      215.60      196.24      6.22 o
  -1  -4   4      246.93      255.78      7.91 o
   0  -4   4      120.24      100.79      3.33 o
   1  -4   4      952.41     1003.23     29.84 o
   2  -4   4      327.10      297.90      4.24 o
   3  -4   4        0.11        0.84      0.14 o
   4  -4   4        1.16        1.87      0.28 o
   5  -4   4       29.47       29.61      2.43 o
   6  -4   4      881.37      838.96     17.14 o
   7  -4   4      375.76      379.90      7.94 o
   8  -4   4       15.12       18.86      1.06 o
   9  -4   4      106.34      105.46      3.47 o
  -7  -3   4        0.10        0.87      0.61 o
  -6  -3   4      113.19       98.24      3.52 o
  -5  -3   4       78.54       69.64      2.66 o
  -4  -3   4       53.60       56.21      2.19 o
  -3  -3   4      586.00      584.59     17.64 o
  -2  -3   4      736.18      724.17     21.69 o
  -1  -3   4       64.61       71.53      2.44 o
   0  -3   4      158.20      191.78      5.96 o
   1  -3   4      176.81      178.19      2.97 o
   2  -3   4      254.42      300.53      5.00 o
   3  -3   4       87.02       95.92      1.44 o
   4  -3   4       12.26       18.76      0.95 o
   5  -3   4      124.90      143.57      3.11 o
   6  -3   4       43.65       55.03      1.42 o
   7  -3   4       17.82       19.05      0.98 o
   8  -3   4       16.49       18.93      1.04 o
   9  -3   4      118.76      145.63      4.62 o
  10  -3   4       12.60       12.59      1.06 o
  -7  -2   4      108.77      105.33      3.85 o
  -6  -2   4     1021.93     1077.30     32.33 o
  -5  -2   4       40.05       51.86      2.16 o
  -4  -2   4        0.22        1.42      0.54 o
  -3  -2   4      355.59      338.86     10.36 o
  -2  -2   4      209.06      209.16      6.50 o
  -1  -2   4     1081.35     1080.49     32.06 o
   0  -2   4     2009.51     1765.02     52.16 o
   1  -2   4        1.62        0.22      0.10 o
   2  -2   4      139.60      174.78      5.39 o
   3  -2   4     3380.27     3354.48     54.02 o
   4  -2   4     2346.08     2504.20     40.37 o
   5  -2   4        2.04        1.38      0.48 o
   6  -2   4     1643.35     1631.18     45.14 o
   7  -2   4      459.94      418.54     11.88 o
   8  -2   4       11.07       12.74      0.89 o
   9  -2   4       47.30       56.28      2.16 o
  10  -2   4       38.95       39.62      1.69 o
  -8  -1   4       27.25       26.53      1.59 o
  -7  -1   4       46.07       51.05      2.25 o
  -6  -1   4      382.84      416.18     12.85 o
  -5  -1   4      105.03      111.88      3.79 o
  -4  -1   4        3.44        7.26      0.67 o
  -3  -1   4        4.25        9.16      0.37 o
  -2  -1   4      775.23      632.96     25.41 o
  -1  -1   4       31.14       28.18      1.22 o
   0  -1   4       35.20       25.89      0.97 o
   1  -1   4      437.80      461.79      7.50 o
   2  -1   4      283.50      277.05      4.54 o
   3  -1   4      954.04     1020.73     21.09 o
   4  -1   4       94.42       82.37      1.90 o
   5  -1   4      311.73      296.57      6.15 o
   6  -1   4       60.00       56.21      1.91 o
   7  -1   4       37.92       47.17      1.74 o
   9  -1   4       18.10       10.98      0.88 o
  10  -1   4        0.01        0.80      0.58 o
  -8   0   4        2.09        1.36      0.74 o
  -7   0   4       36.91       35.94      1.76 o
  -6   0   4      289.07      284.80      8.92 o
  -5   0   4        0.98        1.04      0.29 o
  -4   0   4      130.11      133.25      2.88 o
  -3   0   4      567.46      585.50     11.92 o
  -2   0   4      154.06      137.14      2.31 o
  -1   0   4     1421.58      734.62    290.27 o
   0   0   4     8422.63     8805.91    176.83 o
   1   0   4     3977.62     4175.21     67.17 o
   2   0   4      512.40      481.89      7.82 o
   3   0   4      213.94      257.09      4.23 o
   4   0   4      121.60      118.46      2.03 o
   5   0   4       53.22       63.95      2.04 o
   6   0   4      360.49      384.01     10.89 o
   7   0   4       43.48       44.14      1.64 o
   8   0   4       24.47       23.41      1.14 o
   9   0   4        2.23        2.26      0.67 o
  10   0   4       30.70       30.07      1.53 o
  -8   1   4       28.48       25.09      1.50 o
  -7   1   4        0.84        2.63      0.71 o
  -6   1   4      173.02      154.30     11.06 o
  -5   1   4       16.73       13.30      0.57 o
  -4   1   4       29.10       30.10      1.59 o
  -3   1   4        0.26        0.52      0.34 o
  -2   1   4      134.61      126.30      2.67 o
  -1   1   4        8.82       12.08      0.70 o
   0   1   4     3313.87     3312.78     53.32 o
   1   1   4      509.09      490.85      7.96 o
   2   1   4     2317.43     2383.52     38.38 o
   3   1   4       61.61       87.93      1.51 o
   4   1   4      607.16      668.86     12.99 o
   5   1   4        3.41        2.61      0.38 o
   6   1   4       62.22       75.52      2.41 o
   7   1   4        0.84        0.32      0.43 o
   8   1   4      100.85      103.42      3.31 o
   9   1   4       21.50       22.14      1.17 o
  10   1   4      181.29      196.02      6.01 o
  -8   2   4        1.48        1.50      0.73 o
  -7   2   4       19.20       18.87      0.93 o
  -6   2   4       15.01       15.11      0.86 o
  -5   2   4       79.99       83.65      1.86 o
  -4   2   4      565.56      522.41     10.33 o
  -3   2   4      158.65      162.52      4.70 o
  -2   2   4       38.51       43.12      1.39 o
  -1   2   4       52.45       47.01      1.06 o
   0   2   4      112.57      121.62      2.04 o
   1   2   4     4591.26     4621.42     74.34 o
   2   2   4      434.52      491.41      9.54 o
   3   2   4        0.05        2.52      0.40 o
   4   2   4     2111.49     2255.25     62.18 o
   5   2   4     1365.46     1394.98     38.60 o
   6   2   4        1.84        6.92      0.64 o
   7   2   4       90.21       92.45      2.99 o
   8   2   4       41.59       30.73      1.32 o
   9   2   4       18.54       22.67      1.28 o
  10   2   4       36.29       49.45      2.08 o
  -8   3   4       45.01       38.67      1.60 o
  -7   3   4        0.52        0.15      0.40 o
  -6   3   4        0.01        0.26      0.32 o
  -5   3   4      631.60      563.67     11.18 o
  -4   3   4      501.85      413.18     11.58 o
  -3   3   4      127.98      118.39      3.52 o
  -2   3   4      626.77      727.07     20.20 o
  -1   3   4      921.20      975.47     18.86 o
   0   3   4        4.62        4.31      0.23 o
   1   3   4      125.98      112.59      7.48 o
   2   3   4     1308.35     1303.47     21.03 o
   3   3   4      405.55      357.36      5.85 o
   4   3   4      347.78      375.13     10.56 o
   5   3   4       19.66       20.96      0.90 o
   6   3   4      473.02      482.67     13.61 o
   7   3   4       67.21       63.35      2.17 o
   8   3   4       15.73       13.32      0.85 o
   9   3   4      110.24      113.18      3.64 o
  10   3   4       95.77       87.93      2.20 o
  -8   4   4       67.46       65.80      2.43 o
  -7   4   4       29.62       26.63      0.90 o
  -6   4   4       53.48       43.02      1.16 o
  -5   4   4      784.88      698.17     13.83 o
  -4   4   4      105.89      112.46      3.43 o
  -3   4   4     1123.66     1158.51     32.12 o
  -2   4   4     2960.39     3042.72     58.55 o
  -1   4   4      198.69      189.53      7.29 o
   0   4   4      114.75      139.99      2.82 o
   1   4   4     1418.91     1310.23     21.14 o
   2   4   4      122.67       99.72      1.82 o
   3   4   4      471.30      449.64     49.48 o
   4   4   4     3407.00     3480.29     70.03 o
   5   4   4       66.55       59.06      1.98 o
   6   4   4      283.07      272.51      7.84 o
   7   4   4      811.02      732.10     14.98 o
   8   4   4       95.49       81.90      2.20 o
   9   4   4        2.67        2.69      1.89 o
  10   4   4       18.85       17.20      1.07 o
  -8   5   4      396.30      360.10      7.39 o
  -7   5   4       26.69       27.96      1.36 o
  -6   5   4       54.70       56.24      3.36 o
  -5   5   4      310.87      312.31      9.01 o
  -4   5   4        0.29        0.96      0.39 o
  -3   5   4      101.73      132.00      7.20 o
  -2   5   4      457.73      530.16     10.35 o
  -1   5   4      204.10      241.02      4.80 o
   0   5   4     1635.26     1629.97     26.30 o
   1   5   4      932.75      976.70     15.80 o
   2   5   4        0.85        4.11      0.58 o
   3   5   4     1061.92      980.38     19.83 o
   4   5   4      679.38      639.06     13.01 o
   5   5   4       19.33       16.69      0.59 o
   6   5   4       85.04       80.15      1.88 o
   7   5   4      137.26      142.02      3.17 o
   8   5   4        7.80        8.35      0.90 o
   9   5   4      101.40      114.15      4.51 o
  -7   6   4       73.89       66.30      1.68 o
  -6   6   4       62.75       69.87      1.72 o
  -5   6   4      198.70      224.40      6.61 o
  -4   6   4       29.60       31.03      1.31 o
  -3   6   4      148.16      138.04      4.16 o
  -2   6   4      952.83      855.92     16.59 o
  -1   6   4      172.89      138.25      2.36 o
   0   6   4       27.42       10.84      0.33 o
   1   6   4      356.03      360.13      7.39 o
   2   6   4      119.68      142.15      3.94 o
   3   6   4      933.49      904.98     18.34 o
   4   6   4     1480.33     1426.94     28.85 o
   5   6   4        4.03        4.22      0.61 o
   6   6   4       70.52       59.51      5.00 o
   7   6   4        2.13        2.25      0.47 o
   8   6   4       18.16       17.98      0.79 o
   9   6   4       24.59       23.00      1.27 o
  -7   7   4        1.75        0.86      0.42 o
  -6   7   4        0.02        0.00      0.28 o
  -5   7   4      143.23      150.96      4.68 o
  -4   7   4        6.26        7.51      0.73 o
  -3   7   4      121.83      125.82      3.89 o
  -2   7   4       92.75       90.98      2.87 o
  -1   7   4        4.19        4.59      0.43 o
   0   7   4      595.18      605.57     14.05 o
   1   7   4      229.09      232.37      4.86 o
   2   7   4       53.03       58.45      1.38 o
   3   7   4       15.50       19.02      0.64 o
   4   7   4        0.16        0.04      0.36 o
   5   7   4        9.23       10.36      0.73 o
   6   7   4      302.77      296.29      8.58 o
   7   7   4        0.81        0.69      0.56 o
   8   7   4       26.55       23.95      1.28 o
  -6   8   4        7.17        9.78      0.88 o
  -5   8   4       56.08       58.52      2.19 o
  -4   8   4        0.20        0.10      0.45 o
  -3   8   4      153.28      148.09      4.53 o
  -2   8   4        4.01        4.76      0.40 o
  -1   8   4       89.11       97.40      2.21 o
   0   8   4       18.05       14.33      0.55 o
   1   8   4       63.86       69.27      1.63 o
   2   8   4     1369.64     1260.46     34.98 o
   3   8   4      471.26      451.89     12.82 o
   4   8   4      171.53      154.57      4.67 o
   5   8   4      143.11      128.44      3.99 o
   6   8   4        0.56        1.59      0.56 o
   7   8   4        3.87        8.94      0.87 o
   8   8   4       21.39       20.38      1.22 o
  -6   9   4       37.73       35.03      1.64 o
  -5   9   4        5.79        5.56      0.78 o
  -4   9   4       58.03       57.48      2.14 o
  -3   9   4       39.98       39.86      1.64 o
  -2   9   4        9.06       11.01      0.79 o
  -1   9   4      232.49      216.65      6.40 o
   0   9   4       40.60       46.07      1.73 o
   1   9   4      917.79      946.21     26.43 o
   2   9   4        4.50        6.43      0.68 o
   3   9   4        0.13        0.27      0.43 o
   4   9   4        2.66        2.30      0.60 o
   5   9   4       27.02       25.87      1.27 o
   6   9   4       20.13       22.55      1.23 o
   7   9   4      130.99      144.47      4.57 o
  -5  10   4       62.08       69.03      2.52 o
  -4  10   4      201.03      207.09      6.28 o
  -3  10   4        0.03        0.12      0.53 o
  -2  10   4       11.74       11.91      0.91 o
  -1  10   4      310.32      279.01      8.14 o
   0  10   4     1028.60     1107.12     30.95 o
   1  10   4      216.93      212.30      6.34 o
   2  10   4      260.89      252.11      7.42 o
   3  10   4       27.76       25.70      1.27 o
   4  10   4        3.45        3.81      0.73 o
   5  10   4      115.78      120.65      3.90 o
   6  10   4       11.05       11.79      1.15 o
  -4  11   4        3.13        4.96      0.86 o
  -3  11   4       48.23       52.33      2.11 o
  -2  11   4      251.49      255.57      7.58 o
  -1  11   4        0.73        3.05      0.71 o
   0  11   4        8.92        9.79      0.89 o
   1  11   4       89.75      107.08      3.52 o
   2  11   4        1.86        3.79      0.76 o
   3  11   4       48.45       48.01      1.95 o
   4  11   4       27.04       35.69      1.70 o
  -1  12   4        0.36        0.11      0.54 o
   0  12   4        2.98        1.22      0.64 o
   1  12   4      168.03      184.74      5.77 o
   2  12   4      303.35      327.07      9.60 o
   2  -9   5        0.01        0.41      0.77 o
   3  -9   5       13.46       15.86      1.28 o
  -1  -8   5       15.25       13.53      1.20 o
   0  -8   5        1.85        0.91      0.66 o
   2  -8   5      107.92      107.23      3.82 o
   3  -8   5      384.10      377.38     11.74 o
   4  -8   5       48.77       60.17      2.55 o
   5  -8   5        8.15        6.40      0.93 o
   6  -8   5       67.84       67.75      2.79 o
  -3  -7   5       31.59       43.28      2.15 o
  -2  -7   5       52.53       50.43      2.21 o
  -1  -7   5      122.97      135.72      4.67 o
   0  -7   5      153.80      158.24      5.31 o
   1  -7   5       37.33       42.35      1.85 o
   2  -7   5       61.87       61.64      2.43 o
   3  -7   5        2.23        1.81      0.66 o
   4  -7   5       22.27       23.04      1.35 o
   5  -7   5      138.90      152.27      5.11 o
   6  -7   5      167.59      184.10      6.10 o
   7  -7   5        3.91        5.24      0.89 o
  -4  -6   5       32.51       43.58      2.11 o
  -3  -6   5       45.35       42.92      2.00 o
  -1  -6   5      435.92      449.31     13.79 o
   0  -6   5     1015.87      973.57     29.16 o
   1  -6   5       31.29       29.19      1.42 o
   2  -6   5       76.77       74.30      2.71 o
   3  -6   5     1230.40     1150.32     34.35 o
   4  -6   5      205.66      200.37      6.45 o
   5  -6   5      182.94      192.68      6.24 o
   6  -6   5        0.12        0.12      0.58 o
   7  -6   5        0.12        0.03      0.86 o
   8  -6   5        7.01        2.76      0.72 o
  -5  -5   5       39.56       45.04      2.14 o
  -4  -5   5        0.22        0.64      0.64 o
  -3  -5   5        3.98        4.87      0.80 o
  -2  -5   5       78.53       76.25      2.75 o
  -1  -5   5       42.96       37.82      1.64 o
   0  -5   5      405.43      395.17     12.09 o
   1  -5   5      861.24      864.86     25.88 o
   2  -5   5      244.48      235.53      6.27 o
   3  -5   5      229.13      235.26      7.38 o
   4  -5   5       10.59       11.24      0.89 o
   5  -5   5       36.74       38.71      1.11 o
   6  -5   5      257.98      277.32      5.88 o
   7  -5   5        0.56        2.84      1.72 o
   8  -5   5       30.24       29.52      1.02 o
   9  -5   5       16.21       15.46      1.12 o
  -6  -4   5       95.80      106.92      4.03 o
  -5  -4   5        6.33        2.94      0.81 o
  -4  -4   5      114.89      124.39      4.32 o
  -3  -4   5      401.91      450.61     13.87 o
  -2  -4   5        5.70        5.67      0.70 o
  -1  -4   5       37.67       34.84      1.52 o
   0  -4   5      157.24      144.27      4.66 o
   1  -4   5      321.23      364.02     11.13 o
   2  -4   5      210.10      199.21      4.17 o
   3  -4   5      831.27      788.58     15.85 o
   4  -4   5      138.02      140.61      3.06 o
   5  -4   5       67.41       52.48      1.32 o
   6  -4   5      448.18      445.60      9.24 o
   7  -4   5       41.45       30.38      0.98 o
   8  -4   5       98.45       93.63      3.09 o
   9  -4   5       52.25       56.73      2.21 o
  -6  -3   5       65.35       69.52      2.88 o
  -5  -3   5       23.04       18.30      1.24 o
  -4  -3   5       16.78       19.20      1.21 o
  -3  -3   5        4.44        5.06      0.75 o
  -2  -3   5      907.74      921.93     27.57 o
  -1  -3   5     1839.95     1814.24     53.74 o
   0  -3   5       15.58       22.72      1.05 o
   1  -3   5       35.16       32.11      1.30 o
   2  -3   5      123.60      154.48      5.85 o
   3  -3   5       37.55       30.57      1.13 o
   4  -3   5       47.72       50.65      2.05 o
   5  -3   5       33.16       36.57      1.73 o
   6  -3   5       12.00       11.78      0.57 o
   7  -3   5       75.29       82.75      2.00 o
   8  -3   5        0.09        0.17      0.51 o
   9  -3   5        0.39        0.00      0.58 o
  10  -3   5       14.17       19.58      1.26 o
  -7  -2   5      101.43      111.56      4.12 o
  -6  -2   5       46.85       48.81      2.23 o
  -5  -2   5      158.57      124.19      4.16 o
  -4  -2   5      296.90      284.84      8.90 o
  -3  -2   5        4.94        9.39      0.79 o
  -2  -2   5       69.19       80.24      2.78 o
  -1  -2   5      196.54      184.48      5.76 o
   0  -2   5       37.11       40.79      1.51 o
   1  -2   5     1080.55      993.91     29.51 o
   2  -2   5        0.01        0.39      0.13 o
   3  -2   5      810.72      835.52     13.56 o
   4  -2   5       75.06       72.95      1.33 o
   5  -2   5       26.71       28.17      0.78 o
   6  -2   5       79.85       83.98      1.95 o
   7  -2   5      171.43      187.14      5.56 o
   8  -2   5        1.45        1.33      0.53 o
   9  -2   5       18.23       23.82      1.18 o
  10  -2   5       30.93       30.24      1.53 o
  -7  -1   5        4.74        1.54      0.81 o
  -6  -1   5       12.96       13.90      1.10 o
  -4  -1   5      143.79      167.99      5.46 o
  -3  -1   5      545.06      445.60     13.46 o
  -2  -1   5      306.36      296.99      9.09 o
  -1  -1   5       13.99       10.45      0.63 o
   0  -1   5       12.59       21.02      0.88 o
   1  -1   5       31.21       35.55      0.74 o
   2  -1   5      492.38      551.73      8.97 o
   3  -1   5      255.66      216.61      3.60 o
   4  -1   5      357.48      346.89      5.71 o
   5  -1   5       56.18       55.20      1.06 o
   6  -1   5      147.95      123.96      3.74 o
   7  -1   5      625.55      628.40     17.67 o
   8  -1   5      360.86      387.17     11.12 o
   9  -1   5      166.39      182.27      5.56 o
  10  -1   5      338.93      353.80     10.34 o
  -7   0   5        0.40        0.56      0.66 o
  -6   0   5      138.22      152.50      5.13 o
  -5   0   5       82.63       81.50      2.95 o
  -4   0   5       21.04       25.31      1.24 o
  -3   0   5      145.11      144.79      4.63 o
  -2   0   5      776.27      683.96     11.18 o
  -1   0   5      319.92      334.43      6.96 o
   0   0   5      791.35      906.99     25.19 o
   1   0   5     7261.73     7373.80    118.59 o
   2   0   5     2078.57     2296.85     37.01 o
   3   0   5      253.74      204.14      3.39 o
   4   0   5     1160.17     1254.62     20.29 o
   5   0   5      321.48      319.92      6.65 o
   6   0   5        9.34       12.59      0.73 o
   7   0   5      270.65      279.56      8.09 o
   8   0   5        6.21        4.66      0.62 o
   9   0   5      228.64      236.58      7.03 o
  10   0   5       96.79       99.30      3.38 o
  -7   1   5       20.02       17.94      1.21 o
  -6   1   5       28.29       22.24      1.28 o
  -5   1   5        3.56        4.85      0.66 o
  -4   1   5       71.86       67.73      2.97 o
  -3   1   5      572.40      535.56     16.99 o
  -2   1   5        5.80        8.49      0.96 o
  -1   1   5      457.81      477.98      9.72 o
   0   1   5     4528.69     4813.38     96.72 o
   1   1   5      333.16      414.11      6.75 o
   2   1   5      122.22      125.91      2.12 o
   3   1   5      890.69      915.38     14.81 o
   4   1   5     1354.70     1286.08     20.79 o
   5   1   5      507.93      469.89     13.18 o
   6   1   5     1067.25     1052.08     29.24 o
   7   1   5       27.60       25.49      1.16 o
   8   1   5       69.95       58.75      2.10 o
   9   1   5      412.05      426.49     12.25 o
  10   1   5      119.00      129.97      4.20 o
  -7   2   5       12.48       13.93      1.12 o
  -6   2   5      418.89      394.74     12.60 o
  -5   2   5      526.33      460.20     15.42 o
  -4   2   5        5.00        3.78      0.26 o
  -3   2   5      412.18      410.29      8.43 o
  -2   2   5     2336.64     2515.37     50.66 o
  -1   2   5     1328.55     1370.26     22.14 o
   0   2   5     2466.22     2493.29     40.17 o
   1   2   5     2073.11     1987.25     52.29 o
   2   2   5        0.44        5.44      0.19 o
   3   2   5      279.72      298.21      5.88 o
   4   2   5      207.80      176.03      3.56 o
   5   2   5       70.80       84.15      2.61 o
   6   2   5        0.36        0.44      0.33 o
   7   2   5      124.98      117.53      3.63 o
   8   2   5       31.05       25.65      1.21 o
   9   2   5       69.70       72.37      2.58 o
  10   2   5        3.85        1.90      0.63 o
  -7   3   5        5.61        4.05      0.50 o
  -6   3   5       23.58       21.18      0.72 o
  -5   3   5       54.79       46.29      1.24 o
  -4   3   5      241.80      206.17      8.75 o
  -3   3   5     1937.89     2088.46     57.64 o
  -2   3   5      258.18      283.24      8.02 o
  -1   3   5        9.52       12.54      0.83 o
   0   3   5       27.46       24.05      0.74 o
   1   3   5        5.79        4.37      1.14 o
   2   3   5      989.58      928.64     26.15 o
   3   3   5      245.91      207.00      4.15 o
   4   3   5     1235.49     1322.13     36.57 o
   5   3   5       71.36       85.11      2.66 o
   6   3   5      150.30      136.14      4.10 o
   7   3   5        0.79        0.00      0.45 o
   8   3   5        0.11        0.00      0.49 o
   9   3   5        6.05        3.34      0.75 o
  10   3   5       12.31       15.86      1.20 o
  -7   4   5       28.94       26.06      0.91 o
  -6   4   5       78.60       71.57      1.73 o
  -5   4   5       34.12       28.62      0.85 o
  -4   4   5       42.74       45.40      1.61 o
  -3   4   5      154.10      167.06      3.42 o
  -2   4   5      138.80      166.67      5.80 o
  -1   4   5     1876.85     1979.13     64.25 o
   0   4   5      520.91      544.40     10.61 o
   1   4   5     1056.69     1001.91     17.09 o
   2   4   5      184.34      206.63      4.13 o
   3   4   5      260.69      255.45      4.23 o
   4   4   5      136.68      115.91      2.48 o
   5   4   5      401.18      398.08     12.56 o
   6   4   5       64.43       75.58      1.92 o
   7   4   5       98.67       98.78      2.28 o
   8   4   5       89.65       82.90      2.00 o
   9   4   5        0.18        0.36      0.50 o
  10   4   5       59.03       57.47      2.26 o
  -7   5   5        0.45        1.93      0.45 o
  -6   5   5       10.40       10.26      0.58 o
  -5   5   5        9.30       11.05      0.74 o
  -4   5   5        1.78        2.96      0.52 o
  -3   5   5       49.50       54.10      1.53 o
  -2   5   5       39.52       49.77      1.26 o
  -1   5   5      135.15      144.87      4.80 o
   0   5   5        3.21        3.11      1.05 o
   1   5   5      863.02      853.45     16.55 o
   2   5   5      756.69      815.63     13.23 o
   3   5   5      143.13      142.97      3.01 o
   4   5   5      484.39      478.97      9.79 o
   5   5   5      644.54      623.42     12.72 o
   6   5   5      341.72      337.26      7.02 o
   7   5   5      282.22      271.97     15.44 o
   9   5   5       68.32       59.50      2.23 o
  10   5   5      112.49      107.13      3.62 o
  -7   6   5      240.74      196.21      4.68 o
  -6   6   5       55.15       48.01      1.33 o
  -5   6   5      196.60      198.44      5.90 o
  -4   6   5      592.13      633.56     17.85 o
  -3   6   5        0.61        0.83      0.41 o
  -2   6   5       16.92       20.39      0.62 o
  -1   6   5      446.41      444.17      8.72 o
   0   6   5      117.09      130.87      2.71 o
   1   6   5      207.22      198.93      6.40 o
   2   6   5      757.35      773.69     21.56 o
   3   6   5       69.19       63.64      2.07 o
   4   6   5      175.08      186.82      5.48 o
   5   6   5      705.73      700.70     19.64 o
   6   6   5        0.85        0.51      0.42 o
   7   6   5       59.50       65.18      2.31 o
   8   6   5        2.40        3.34      0.66 o
   9   6   5       28.92       36.41      1.64 o
  -7   7   5       22.73       20.10      1.71 o
  -6   7   5       32.58       30.45      1.01 o
  -5   7   5       39.63       51.50      2.01 o
  -4   7   5       28.53       25.46      1.21 o
  -3   7   5       47.90       53.12      1.93 o
  -2   7   5      398.45      365.95     10.42 o
  -1   7   5       23.25       26.64      1.14 o
   0   7   5      125.02      148.60      3.07 o
   1   7   5      480.73      460.56     13.00 o
   2   7   5      638.94      624.02     17.49 o
   3   7   5      531.67      575.62     16.21 o
   4   7   5      529.54      529.92     14.95 o
   5   7   5      121.79      125.31      3.89 o
   6   7   5      137.72      135.58      4.18 o
   7   7   5      520.00      525.16     14.95 o
   8   7   5      131.76      142.21      4.49 o
   9   7   5       14.36       20.22      1.25 o
  -6   8   5        0.00        0.00      0.49 o
  -5   8   5       37.22       40.43      1.74 o
  -4   8   5       16.46       16.39      1.03 o
  -3   8   5      106.11      101.18      3.28 o
  -2   8   5     1313.47     1155.84     32.16 o
  -1   8   5      843.15      775.55     21.71 o
   0   8   5       77.73       82.54      2.68 o
   1   8   5       15.68       14.74      0.82 o
   2   8   5       14.80       15.09      0.84 o
   3   8   5        0.58        0.43      0.41 o
   4   8   5        1.04        2.97      0.55 o
   5   8   5      105.71      109.58      3.49 o
   6   8   5      463.25      487.70     13.89 o
   7   8   5        6.10        6.15      0.78 o
   8   8   5        7.32        7.07      0.84 o
  -5   9   5      259.01      269.22      8.00 o
  -4   9   5       20.32       23.04      1.25 o
  -3   9   5      115.42      111.89      3.62 o
  -2   9   5      128.86      131.64      4.10 o
  -1   9   5       84.61       99.52      3.22 o
   0   9   5      159.61      180.89      5.43 o
   1   9   5      200.82      229.29      6.76 o
   2   9   5       76.42       71.20      2.43 o
   3   9   5       53.77       43.85      1.68 o
   4   9   5      357.24      405.04     11.62 o
   5   9   5       25.15       35.41      1.54 o
   6   9   5        5.06        6.61      0.89 o
   7   9   5      105.92      132.04      4.27 o
  -5  10   5       92.36       91.54      3.17 o
  -4  10   5       43.51       37.76      1.70 o
  -3  10   5       77.04       84.64      2.94 o
  -2  10   5        0.27        0.00      0.45 o
  -1  10   5       74.96       72.13      2.52 o
   0  10   5      109.48      118.46      3.77 o
   1  10   5        2.76        3.32      0.69 o
   2  10   5      456.06      434.58     12.45 o
   3  10   5      388.85      392.60     11.31 o
   4  10   5        0.70        2.23      0.68 o
   5  10   5       64.71       70.31      2.55 o
   6  10   5       10.35       12.60      1.08 o
  -3  11   5       75.38       80.24      2.86 o
  -2  11   5       66.77       54.45      2.13 o
  -1  11   5      111.64      127.50      4.14 o
   0  11   5        4.16        3.30      0.66 o
   1  11   5        7.03        1.95      0.75 o
   2  11   5        6.03       10.53      0.95 o
   3  11   5        3.22        0.33      0.61 o
   4  11   5       19.59       12.67      1.05 o
   5  11   5       13.48       10.32      1.03 o
  -1  12   5       14.77        9.59      0.92 o
   0  12   5      137.67      115.18      3.81 o
   1  12   5       16.82       18.07      1.27 o
   2  12   5        0.76        1.52      0.77 o
   1  -8   6        0.49        1.61      0.74 o
   2  -8   6      210.41      213.91      7.02 o
   3  -8   6       10.88        7.45      0.99 o
   4  -8   6      120.64      121.51      4.32 o
   5  -8   6       48.52       49.17      2.28 o
  -2  -7   6        4.71        1.78      0.81 o
  -1  -7   6      150.42      149.26      5.13 o
   0  -7   6       32.88       24.88      1.56 o
   1  -7   6        9.20       11.76      1.02 o
   2  -7   6       96.65       92.52      3.39 o
   3  -7   6      101.55      101.35      3.64 o
   4  -7   6       28.80       31.20      1.59 o
   5  -7   6       30.68       40.74      1.90 o
  -3  -6   6        0.58        1.88      0.80 o
  -2  -6   6       33.28       34.08      1.73 o
  -1  -6   6        7.88        9.68      0.95 o
   0  -6   6        0.01        0.00      0.50 o
   1  -6   6      257.85      253.20      8.01 o
   2  -6   6      196.40      175.31      5.70 o
   3  -6   6       11.84        8.79      0.87 o
   4  -6   6        1.16        0.36      0.57 o
   5  -6   6      130.52      130.40      4.45 o
   6  -6   6        7.84        8.22      0.96 o
   7  -6   6       14.44       15.94      1.26 o
   8  -6   6        6.07        4.39      0.94 o
  -4  -5   6      215.23      196.39      6.55 o
  -3  -5   6        7.83        7.42      0.93 o
  -2  -5   6       49.63       46.12      2.03 o
  -1  -5   6       30.60       28.62      1.43 o
   0  -5   6       37.95       37.29      1.68 o
   1  -5   6       85.89       90.32      3.20 o
   2  -5   6        2.01        0.55      0.96 o
   3  -5   6     1133.94     1061.07     31.67 o
   4  -5   6      151.20      183.89      5.96 o
   5  -5   6        7.18        7.45      0.87 o
   6  -5   6      392.03      356.39     11.06 o
   7  -5   6      129.05      113.46      3.94 o
   8  -5   6        0.03        0.00      0.38 o
  -5  -4   6       17.36       17.46      1.41 o
  -4  -4   6       14.99       17.91      1.30 o
  -3  -4   6       97.16       97.75      3.53 o
  -2  -4   6      265.35      258.89      8.16 o
  -1  -4   6        3.26        4.51      0.61 o
   0  -4   6       47.42       45.89      1.84 o
   1  -4   6       16.15       20.29      1.16 o
   2  -4   6       62.75       58.13      1.91 o
   3  -4   6      754.62      681.46     20.28 o
   4  -4   6      139.50      135.24      4.45 o
   5  -4   6        7.47        7.44      0.82 o
   6  -4   6      152.14      162.70      4.23 o
   7  -4   6        2.96        5.00      0.86 o
   8  -4   6       11.83       14.00      1.17 o
   9  -4   6       13.10       16.07      1.16 o
  -5  -3   6        5.37        3.59      0.93 o
  -4  -3   6       14.83       14.35      1.13 o
  -3  -3   6      137.33      150.55      5.00 o
  -2  -3   6        1.15        1.23      0.53 o
  -1  -3   6      637.42      608.74     18.32 o
   0  -3   6     3018.64     2880.38     85.12 o
   1  -3   6     3240.52     3119.97     92.14 o
   2  -3   6       13.22        7.11      0.41 o
   3  -3   6       50.75       50.79      1.25 o
   4  -3   6      146.44      163.42      2.80 o
   5  -3   6       40.15       41.50      1.11 o
   6  -3   6      451.17      485.49     10.03 o
   7  -3   6      263.26      284.10      6.03 o
   8  -3   6       45.91       37.01      1.58 o
   9  -3   6      105.66       87.32      2.93 o
  10  -3   6       45.81       50.48      2.08 o
  -6  -2   6      179.25      181.28      6.10 o
  -5  -2   6      134.79      144.63      5.00 o
  -4  -2   6      105.74       99.12      3.56 o
  -3  -2   6      113.19      124.35      4.27 o
  -2  -2   6       25.56       33.00      1.46 o
  -1  -2   6       51.97       50.56      1.89 o
   0  -2   6      477.24      459.14     13.86 o
   1  -2   6     1255.96     1097.35     30.88 o
   2  -2   6      175.21      159.09      3.37 o
   3  -2   6       23.25       23.38      0.62 o
   4  -2   6      417.17      397.62      6.55 o
   5  -2   6        0.47        1.37      0.23 o
   6  -2   6       42.66       41.88      0.89 o
   7  -2   6        2.53        0.58      0.32 o
   8  -2   6      243.67      266.79      7.82 o
   9  -2   6       25.23       27.39      1.41 o
  10  -2   6       23.93       25.30      1.38 o
  -6  -1   6       17.34       20.42      1.41 o
  -5  -1   6       31.46       36.87      1.80 o
  -4  -1   6        2.68        2.18      0.64 o
  -3  -1   6      441.66      469.77     14.30 o
  -2  -1   6      462.10      491.49     14.84 o
  -1  -1   6      350.51      350.27     10.64 o
   0  -1   6      228.50      241.99      7.40 o
   1  -1   6       97.33      134.30      6.73 o
   2  -1   6      230.16      224.86      7.13 o
   3  -1   6     1211.24     1213.80     19.64 o
   4  -1   6        0.01        0.13      0.17 o
   5  -1   6       37.32       41.44      1.22 o
   6  -1   6      392.39      375.60      7.07 o
   7  -1   6       60.12       67.24      2.27 o
   8  -1   6       19.84       16.52      1.00 o
   9  -1   6       52.78       56.06      2.11 o
  10  -1   6       27.82       36.99      1.71 o
  -6   0   6       14.85       17.58      1.24 o
  -5   0   6        9.85       12.19      0.99 o
  -4   0   6      120.94      132.61      4.43 o
  -3   0   6      383.68      388.00     11.83 o
  -2   0   6       66.62       66.11      2.29 o
  -1   0   6      414.00      489.29     14.72 o
   0   0   6      401.82      410.71      8.35 o
   1   0   6        6.94        9.42      0.79 o
   2   0   6      305.31      314.26      5.17 o
   3   0   6       33.28       35.89      0.71 o
   4   0   6      271.83      256.30      7.47 o
   5   0   6       95.77       94.06      1.68 o
   6   0   6      680.20      683.51     19.12 o
   7   0   6      135.90      151.07      4.57 o
   8   0   6       61.79       66.19      2.34 o
   9   0   6       92.99      103.22      3.40 o
  10   0   6       16.59       13.78      1.10 o
  -7   1   6       28.05       28.70      1.66 o
  -6   1   6       16.03       17.76      1.23 o
  -5   1   6       77.30       80.23      2.94 o
  -4   1   6       18.48       24.54      1.27 o
  -3   1   6      118.12      115.98      3.80 o
  -2   1   6      672.00      659.65     23.40 o
  -1   1   6        2.61        5.94      0.28 o
   0   1   6      658.01      702.88     11.58 o
   1   1   6        4.02       13.59      0.37 o
   2   1   6     1417.97     1502.30     24.25 o
   3   1   6      169.48      166.64      5.04 o
   4   1   6      293.61      284.25      4.71 o
   5   1   6      324.80      344.23      6.82 o
   6   1   6       17.72       18.78      0.97 o
   7   1   6      102.49      131.55      4.03 o
   8   1   6     1028.34     1112.66     31.03 o
   9   1   6        2.75        5.04      0.80 o
  10   1   6       13.92       12.49      1.03 o
  -6   2   6      147.82      136.10      4.62 o
  -5   2   6        0.31        1.57      0.60 o
  -4   2   6      299.93      263.83      5.93 o
  -3   2   6       96.99       99.08      2.21 o
  -2   2   6       53.35       49.81      1.19 o
  -1   2   6      581.52      601.83      9.81 o
   0   2   6       64.96      105.12      1.88 o
   1   2   6     1702.87     1784.37     28.79 o
   2   2   6      547.31      519.62     10.99 o
   3   2   6     2037.66     2130.57     34.36 o
   4   2   6     1282.88     1195.51     33.54 o
   5   2   6       96.29      103.98      2.74 o
   6   2   6      323.99      348.44      9.92 o
   7   2   6      215.27      197.97      5.84 o
   8   2   6        3.40        3.25      0.61 o
   9   2   6      413.98      416.69     11.99 o
  10   2   6        1.23        0.57      0.63 o
  -7   3   6        0.04        0.00      0.60 o
  -6   3   6        7.27        8.19      0.88 o
  -5   3   6      142.85      136.00      2.44 o
  -4   3   6       34.80       30.24      0.71 o
  -3   3   6      575.14      583.02     11.93 o
  -2   3   6     3415.43     3555.37     57.30 o
  -1   3   6     1271.60     1249.17     28.40 o
   0   3   6     1040.28     1063.46     17.21 o
   1   3   6      243.33      205.87      3.59 o
   2   3   6       45.65       66.82      1.98 o
   3   3   6      415.76      421.00      8.27 o
   4   3   6     4087.14     4189.74     80.62 o
   5   3   6      204.79      238.63      6.87 o
   6   3   6       24.97       22.51      1.01 o
   7   3   6      160.84      147.77      4.49 o
   8   3   6       46.98       39.03      1.59 o
   9   3   6       66.21       72.20      2.61 o
  10   3   6      307.26      358.07     10.49 o
  -7   4   6       16.84       16.80      1.22 o
  -6   4   6        0.42        0.00      0.32 o
  -5   4   6       70.55       63.80      1.54 o
  -4   4   6        0.00        0.17      0.36 o
  -3   4   6      182.12      199.97      4.10 o
  -2   4   6      398.83      450.35      8.87 o
  -1   4   6      267.93      271.69      8.97 o
   0   4   6      263.96      241.65      4.01 o
   1   4   6       60.23       52.96      0.96 o
   2   4   6      442.58      496.26      9.70 o
   3   4   6       24.73       16.68      0.54 o
   4   4   6        5.78        5.83      0.42 o
   5   4   6       18.54       19.07      0.91 o
   6   4   6      291.34      305.88      8.80 o
   7   4   6       57.40       70.42      2.40 o
   8   4   6        0.29        0.62      0.53 o
   9   4   6      185.19      179.05      5.49 o
  10   4   6      119.70      113.32      3.77 o
  -7   5   6       54.04       49.16      1.37 o
  -6   5   6       86.00       81.20      4.18 o
  -5   5   6      319.74      255.23      7.35 o
  -4   5   6      181.98      185.41      8.32 o
  -3   5   6      842.43      845.43     24.31 o
  -2   5   6     1121.13     1160.99     22.50 o
  -1   5   6       16.04       17.23      0.55 o
   0   5   6     1060.70      998.81     19.36 o
   1   5   6     1451.57     1353.78     26.17 o
   2   5   6      144.77      157.94      4.13 o
   3   5   6       28.89       29.64      0.81 o
   4   5   6      198.88      160.00      4.73 o
   5   5   6       59.97       47.38      1.68 o
   6   5   6       68.11       75.42      2.51 o
   7   5   6       52.55       58.53      2.09 o
   8   5   6        0.87        0.30      0.48 o
   9   5   6       12.06       13.79      0.99 o
  10   5   6       41.36       35.48      1.67 o
  -6   6   6      106.83      107.27      2.50 o
  -5   6   6        4.04        3.82      0.65 o
  -4   6   6        4.26        3.37      0.63 o
  -3   6   6      117.55      115.24      3.58 o
  -2   6   6      118.81      129.78      2.73 o
  -1   6   6        0.20        0.90      0.26 o
   0   6   6      130.92      145.70      4.09 o
   1   6   6      530.36      542.83     26.64 o
   2   6   6      265.13      249.14      5.00 o
   3   6   6      289.15      260.67      7.50 o
   4   6   6       59.31       58.19      1.97 o
   5   6   6        1.96        5.23      0.66 o
   6   6   6      494.90      460.73     13.11 o
   7   6   6        2.32        2.24      0.56 o
   8   6   6       59.50       56.60      2.14 o
   9   6   6        4.85        5.15      0.83 o
  -6   7   6        1.92        0.00      0.49 o
  -5   7   6        0.02        0.56      0.58 o
  -4   7   6        0.11        0.78      0.58 o
  -3   7   6      324.03      311.74      9.02 o
  -2   7   6      543.29      530.04     14.96 o
  -1   7   6       17.97       17.52      0.61 o
   0   7   6      196.47      200.68      4.56 o
   1   7   6        0.01        0.00      0.45 o
   2   7   6       15.36       18.54      0.91 o
   3   7   6       36.89       31.48      1.33 o
   4   7   6      191.30      180.20      5.36 o
   5   7   6      589.69      541.25     15.29 o
   6   7   6       23.69       24.19      1.20 o
   7   7   6       19.11       15.98      1.09 o
   8   7   6       17.47       23.82      1.32 o
   9   7   6       50.47       45.28      1.94 o
  -6   8   6       25.87       26.92      1.34 o
  -5   8   6       14.94       16.07      1.05 o
  -4   8   6       79.05       74.17      2.58 o
  -3   8   6       42.67       43.62      1.74 o
  -2   8   6      155.55      148.65      4.53 o
  -1   8   6      506.92      473.44     13.44 o
   0   8   6      605.20      566.70     15.99 o
   1   8   6       52.00       55.13      1.93 o
   2   8   6        9.83        9.29      0.70 o
   3   8   6        7.88        6.73      0.63 o
   4   8   6      535.71      530.89     15.04 o
   5   8   6       70.70       69.21      2.40 o
   6   8   6        1.68        0.68      0.53 o
   7   8   6      247.99      254.03      7.51 o
   8   8   6      214.39      214.43      6.50 o
  -5   9   6       44.06       51.63      2.08 o
  -4   9   6      329.78      353.77     10.29 o
  -3   9   6      200.84      206.79      6.24 o
  -2   9   6       85.08       85.78      2.87 o
  -1   9   6       98.30      109.38      3.50 o
   0   9   6        6.45        7.29      0.71 o
   1   9   6      216.70      223.52      6.62 o
   2   9   6      846.37      815.01     22.86 o
   3   9   6       22.26       24.90      1.19 o
   4   9   6       74.21       83.76      2.82 o
   5   9   6      114.83      113.76      3.67 o
   6   9   6      276.37      250.36      7.44 o
   7   9   6      133.49      124.06      4.05 o
  -4  10   6      118.99      131.19      4.26 o
  -3  10   6       84.00       79.77      2.84 o
  -2  10   6       29.96       17.67      1.13 o
  -1  10   6       67.93       48.60      1.91 o
   0  10   6      153.67      151.64      4.71 o
   1  10   6      153.33      162.87      5.00 o
   2  10   6      119.48      124.89      3.96 o
   3  10   6      218.25      229.37      6.85 o
   4  10   6      302.42      302.99      8.87 o
   5  10   6       31.17       41.44      1.81 o
   6  10   6      109.94      131.33      4.27 o
  -3  11   6       19.18       28.41      1.51 o
  -2  11   6       13.36       13.40      1.12 o
  -1  11   6      144.83      168.30      5.29 o
   0  11   6       41.88       35.58      1.63 o
   1  11   6       19.61       16.58      1.10 o
   2  11   6       67.55       76.06      2.71 o
   3  11   6        6.27        8.48      0.90 o
   4  11   6       37.61       36.75      1.69 o
   5  11   6       46.79       56.88      2.26 o
  -1  12   6      107.98       95.69      3.29 o
   0  12   6       25.33       28.86      1.51 o
   1  12   6      118.21      136.74      4.43 o
   2  12   6       28.83       33.84      1.68 o
   3  12   6       16.66       16.31      1.23 o
   0  -7   7      220.74      249.51      8.09 o
   1  -7   7      221.79      199.62      6.59 o
   2  -7   7       62.35       58.13      2.44 o
   3  -7   7       80.36       86.81      3.25 o
   4  -7   7       24.75       24.13      1.48 o
   5  -7   7       32.78       30.20      1.66 o
  -2  -6   7       34.24       28.10      1.66 o
  -1  -6   7      125.65      112.63      4.04 o
   0  -6   7        1.53        0.31      0.64 o
   1  -6   7       10.74        8.96      0.95 o
   2  -6   7        6.04        8.55      0.93 o
   3  -6   7       18.98       15.42      1.17 o
   4  -6   7       86.49       90.54      3.30 o
   5  -6   7      249.96      240.71      7.74 o
   6  -6   7       85.36       94.05      3.47 o
   7  -6   7       62.60       57.45      2.46 o
  -3  -5   7       32.02       27.92      1.56 o
  -2  -5   7      175.47      164.54      5.50 o
  -1  -5   7      321.12      322.47     10.12 o
   0  -5   7      172.37      160.55      5.31 o
   1  -5   7       19.07       14.21      1.06 o
   2  -5   7      216.71      210.58      6.73 o
   3  -5   7      170.61      157.18      5.16 o
   4  -5   7       20.85       17.46      1.11 o
   5  -5   7      202.90      207.87      6.71 o
   6  -5   7        3.57        0.16      0.63 o
   7  -5   7        0.34        1.91      0.78 o
   8  -5   7        0.32        0.00      0.65 o
  -4  -4   7       32.38       36.99      1.93 o
  -3  -4   7       15.48       16.97      1.25 o
  -2  -4   7        1.82        0.51      0.55 o
  -1  -4   7      116.48      114.92      3.98 o
   0  -4   7      352.87      334.58     10.34 o
   1  -4   7        0.02        0.00      0.29 o
   2  -4   7       23.36       20.50      0.73 o
   3  -4   7        7.94        6.36      0.46 o
   4  -4   7       58.13       56.19      2.17 o
   5  -4   7      246.75      266.35      8.36 o
   6  -4   7       65.19       75.11      2.80 o
   7  -4   7        9.81        9.68      0.94 o
   8  -4   7       10.40       13.04      0.71 o
   9  -4   7        0.03        0.00      0.46 o
  -4  -3   7       59.30       69.35      2.79 o
  -3  -3   7       30.46       29.27      1.58 o
  -2  -3   7      196.79      190.64      6.17 o
  -1  -3   7        0.76        0.00      0.48 o
   0  -3   7      210.74      202.39      6.40 o
   1  -3   7     1572.00     1510.63     30.22 o
   2  -3   7      186.55      166.44      3.58 o
   3  -3   7       26.46       22.19      0.74 o
   4  -3   7       99.66      107.43      2.40 o
   5  -3   7       61.04       59.55      2.24 o
   6  -3   7       17.56       28.90      1.46 o
   7  -3   7      373.42      361.44      7.60 o
   8  -3   7        7.91       13.36      0.71 o
   9  -3   7       22.03       19.57      1.20 o
  -5  -2   7        0.06        0.00      0.68 o
  -4  -2   7        8.03        6.96      1.06 o
  -3  -2   7        8.28        8.31      0.92 o
  -2  -2   7        9.02       13.27      0.97 o
  -1  -2   7      307.63      315.23      9.71 o
   0  -2   7      574.04      506.61     15.27 o
   1  -2   7        6.78       10.19      0.92 o
   2  -2   7       95.79       97.65      2.19 o
   3  -2   7        4.53        5.34      1.74 o
   4  -2   7      396.02      374.89      7.67 o
   5  -2   7      259.86      267.07      5.75 o
   6  -2   7      237.98      256.38      4.34 o
   7  -2   7      131.78      142.26      3.18 o
   8  -2   7      100.54       98.98      3.24 o
   9  -2   7       91.29      103.45      3.42 o
  10  -2   7      135.34      152.47      4.83 o
  -5  -1   7      144.66      162.51      5.47 o
  -4  -1   7       13.97       12.26      0.98 o
  -3  -1   7       71.78       75.88      2.78 o
  -2  -1   7      316.53      292.73      9.06 o
  -1  -1   7      629.13      598.72     17.99 o
   0  -1   7      537.31      442.24     13.31 o
   1  -1   7      894.65      822.85     16.55 o
   2  -1   7        2.03        2.64      0.32 o
   3  -1   7       13.42        9.17      0.45 o
   4  -1   7      210.20      200.94      3.40 o
   5  -1   7       32.12       37.98      1.25 o
   6  -1   7      143.84      152.73      3.44 o
   7  -1   7      827.15      874.60     24.46 o
   8  -1   7       84.01       73.65      2.57 o
   9  -1   7        0.34        0.86      0.66 o
  10  -1   7        0.46        0.86      0.66 o
  -6   0   7        0.79        0.68      0.70 o
  -5   0   7       49.77       54.92      2.31 o
  -4   0   7      199.13      149.84      4.86 o
  -3   0   7     1123.27     1048.91     31.32 o
  -2   0   7        1.70        3.19      0.54 o
  -1   0   7      439.82      434.75     13.13 o
   0   0   7        3.44        2.80      0.54 o
   1   0   7       79.54       96.17      2.55 o
   2   0   7      234.09      218.27      3.64 o
   3   0   7     1868.24     1825.58     29.48 o
   4   0   7      309.82      315.05      7.70 o
   5   0   7      155.42      149.83      2.59 o
   6   0   7     1641.04     1575.39     25.52 o
   7   0   7      775.51      869.11     24.30 o
   8   0   7        2.61        2.18      0.64 o
   9   0   7       49.14       56.25      2.20 o
  10   0   7       92.22       95.93      3.33 o
  -6   1   7       10.96       16.72      1.27 o
  -5   1   7      113.50      123.61      4.25 o
  -4   1   7       55.91       59.52      2.31 o
  -3   1   7      261.54      265.53      8.25 o
  -2   1   7      822.28      841.91     25.14 o
  -1   1   7       25.68       32.16      1.27 o
   0   1   7      311.81      325.68      6.69 o
   1   1   7     2442.61     2475.02     52.03 o
   2   1   7       23.00       17.50      0.74 o
   3   1   7       39.65       42.77      0.84 o
   4   1   7      308.39      285.93      6.30 o
   5   1   7       25.03       21.86      0.55 o
   6   1   7        5.84        7.66      0.98 o
   7   1   7      409.18      425.72     12.11 o
   8   1   7       19.37       18.99      1.09 o
   9   1   7       65.15       70.88      2.64 o
  10   1   7        0.03        0.32      0.63 o
  -6   2   7       13.33       13.91      1.14 o
  -5   2   7       61.33       62.03      2.44 o
  -4   2   7       17.83       14.81      0.99 o
  -3   2   7      253.31      249.45      7.74 o
  -2   2   7       50.85       48.22      1.77 o
  -1   2   7     1365.78     1395.68     27.38 o
   0   2   7        8.89        4.02      0.34 o
   1   2   7      312.04      327.47      5.39 o
   2   2   7      448.47      483.57      8.38 o
   3   2   7     1628.13     1598.87     25.83 o
   4   2   7        0.13        1.12      0.40 o
   5   2   7        9.31        5.43      0.56 o
   6   2   7      238.81      245.31      4.98 o
   7   2   7      131.47      173.33      5.20 o
   8   2   7      200.85      200.54      6.01 o
   9   2   7        5.05        6.23      0.82 o
  10   2   7        8.63       12.17      1.10 o
  -6   3   7       86.31       93.26      3.38 o
  -5   3   7        0.14        1.56      0.59 o
  -4   3   7       69.31       66.21      2.41 o
  -3   3   7       38.47       39.89      1.06 o
  -2   3   7      259.21      260.94      5.87 o
  -1   3   7       46.24       56.03      3.23 o
   0   3   7       67.78       72.22      3.07 o
   1   3   7      127.85      162.18      2.88 o
   2   3   7      478.84      484.88     14.26 o
   3   3   7        8.38        4.06      0.39 o
   4   3   7       98.86      102.21      2.20 o
   5   3   7      140.50      145.83      5.12 o
   6   3   7      178.19      197.79      5.83 o
   7   3   7      664.87      621.86     17.52 o
   8   3   7      100.61       98.24      3.21 o
   9   3   7        1.76        0.00      0.46 o
  10   3   7      158.51      162.03      5.11 o
  -6   4   7        0.91        0.00      0.61 o
  -5   4   7        5.40        6.40      0.75 o
  -4   4   7      159.92      166.05      6.53 o
  -3   4   7       56.85       61.45      3.59 o
  -2   4   7      404.08      413.00     16.62 o
  -1   4   7       12.19       16.49      1.00 o
   0   4   7        3.60        4.38      0.23 o
   1   4   7      504.06      502.54      9.84 o
   2   4   7      475.34      454.24      8.91 o
   3   4   7      281.01      308.03      6.13 o
   4   4   7      581.37      533.57     10.48 o
   5   4   7        2.25        3.17      0.44 o
   6   4   7        2.79        2.01      0.48 o
   7   4   7      503.52      516.10     14.64 o
   8   4   7      121.07      137.64      4.32 o
   9   4   7       56.75       77.30      2.76 o
  10   4   7       50.42       57.47      2.30 o
  -6   5   7        0.00        0.00      0.49 o
  -5   5   7       11.54        9.74      0.50 o
  -4   5   7      170.71      181.90      5.78 o
  -3   5   7       50.15       51.78      1.30 o
  -2   5   7     1342.56     1429.47     27.69 o
  -1   5   7     1401.68     1360.44     32.11 o
   0   5   7       92.46       84.27      1.86 o
   1   5   7      152.11      132.88      2.77 o
   2   5   7      583.67      542.25     10.63 o
   3   5   7       18.21       16.87      0.59 o
   4   5   7       57.22       54.10      1.88 o
   5   5   7      285.65      277.79      8.02 o
   6   5   7        9.01       11.18      0.80 o
   7   5   7       30.34       32.57      1.43 o
   8   5   7       68.85       75.64      2.63 o
   9   5   7       31.17       35.13      1.61 o
  10   5   7        0.13        0.38      0.68 o
  -6   6   7       39.99       37.74      1.18 o
  -5   6   7      362.54      377.82     10.90 o
  -4   6   7       57.51       64.75      2.28 o
  -3   6   7       26.50       25.76      1.19 o
  -2   6   7      161.39      157.75      3.30 o
  -1   6   7       91.41       95.11      2.09 o
   0   6   7        0.25        0.60      0.27 o
   1   6   7      133.21      131.61      2.77 o
   2   6   7        6.66       16.80      4.99 o
   3   6   7      191.08      172.02      3.61 o
   4   6   7     1223.40     1116.44     31.06 o
   5   6   7      524.31      519.77     14.70 o
   6   6   7      423.49      416.37     11.91 o
   7   6   7      285.75      290.91      8.48 o
   8   6   7      164.05      166.81      5.15 o
   9   6   7       56.41       60.27      2.33 o
  -5   7   7      293.46      307.63      9.00 o
  -4   7   7      317.86      325.17      9.46 o
  -2   7   7      699.18      724.06     20.35 o
  -1   7   7      714.49      695.73     13.61 o
   0   7   7      116.70      121.11      2.58 o
   1   7   7      244.93      236.75      4.81 o
   2   7   7      176.38      172.80      3.59 o
   3   7   7      273.46      274.91      7.96 o
   4   7   7      267.01      240.18      7.03 o
   5   7   7      481.95      446.17     12.70 o
   6   7   7       32.52       37.71      1.55 o
   7   7   7      131.52      126.08      4.01 o
   8   7   7        9.56        4.14      0.74 o
   9   7   7       56.39       60.43      2.34 o
  -5   8   7      176.56      201.00      6.17 o
  -4   8   7        0.80        1.96      0.67 o
  -3   8   7       76.74       78.82      2.70 o
  -2   8   7        5.79        4.92      0.69 o
  -1   8   7       40.51       44.04      1.71 o
   0   8   7      132.63      132.02      2.83 o
   1   8   7     1455.67     1414.05     27.42 o
   2   8   7      118.79      119.11      3.73 o
   3   8   7        4.96        5.61      0.64 o
   4   8   7      437.15      488.12     13.92 o
   5   8   7        5.82        9.54      0.82 o
   6   8   7        9.03        9.19      0.86 o
   7   8   7       11.87       13.80      1.04 o
   8   8   7       57.18       45.95      1.94 o
  -4   9   7       90.98       90.99      3.12 o
  -3   9   7        9.42        4.51      0.77 o
  -2   9   7       28.78       27.07      1.32 o
  -1   9   7       48.43       44.54      1.76 o
   0   9   7      224.99      234.84      6.97 o
   1   9   7       13.23       14.03      0.92 o
   2   9   7       55.87       60.14      2.17 o
   3   9   7       35.33       32.83      1.46 o
   4   9   7       91.44       90.10      3.01 o
   5   9   7       41.26       35.58      1.54 o
   6   9   7       13.59       10.61      0.95 o
   7   9   7        1.05        2.10      0.75 o
  -3  10   7       90.06       86.55      3.05 o
  -2  10   7       94.08      109.45      3.64 o
  -1  10   7       12.58       10.31      0.88 o
   0  10   7       83.36       78.13      2.75 o
   1  10   7        5.19        5.30      0.74 o
   3  10   7       43.94       37.23      1.64 o
   4  10   7       98.38       75.40      2.69 o
   5  10   7      312.78      300.28      8.87 o
   6  10   7        1.05        1.81      0.73 o
  -2  11   7       37.04       36.84      1.72 o
  -1  11   7        2.94        3.10      0.82 o
   0  11   7       19.13       17.27      1.17 o
   1  11   7        4.09        3.80      0.72 o
   2  11   7       13.52        9.97      0.93 o
   3  11   7       22.76       18.54      1.18 o
   4  11   7       35.51       40.99      1.80 o
   5  11   7        5.33        4.72      0.85 o
   0  12   7        4.37        4.24      0.87 o
   1  12   7       22.54       19.85      1.27 o
   2  12   7      132.11      124.21      4.10 o
   0  -6   8       65.10       77.81      3.14 o
   1  -6   8       42.66       38.88      1.84 o
   2  -6   8       51.61       50.75      2.20 o
   3  -6   8        9.15        6.61      0.87 o
   4  -6   8       43.58       38.18      1.84 o
   5  -6   8       38.50       39.41      1.86 o
   6  -6   8      256.76      275.53      8.82 o
  -1  -5   8       45.79       42.81      2.01 o
   0  -5   8      363.16      367.34     11.46 o
   1  -5   8      326.34      320.42      8.32 o
   2  -5   8        2.80        2.77      0.71 o
   3  -5   8       67.58       59.15      2.34 o
   4  -5   8       43.52       39.88      1.81 o
   5  -5   8        1.56        1.41      0.69 o
   6  -5   8       74.06       76.98      2.93 o
   7  -5   8       16.64       14.51      1.18 o
  -2  -4   8      151.54      139.73      4.85 o
  -1  -4   8       28.24       26.49      1.49 o
   0  -4   8      193.65      178.54      5.83 o
   1  -4   8       10.61       13.97      1.16 o
   2  -4   8      132.92      125.42      6.05 o
   3  -4   8      210.40      201.57      4.33 o
   4  -4   8        7.23        9.80      0.90 o
   5  -4   8      150.15      141.21      4.74 o
   6  -4   8      662.73      635.03     19.23 o
   7  -4   8      312.76      345.62     10.77 o
   8  -4   8       83.82      100.15      3.63 o
  -3  -3   8      268.65      298.48      9.49 o
  -2  -3   8      201.16      203.83      6.62 o
  -1  -3   8        8.18        8.35      0.80 o
   0  -3   8      112.91      119.40      4.07 o
   1  -3   8       76.88       83.00      2.01 o
   2  -3   8        5.06        5.48      0.44 o
   3  -3   8      369.10      355.77      7.36 o
   4  -3   8      135.93      140.04      5.54 o
   5  -3   8      241.50      270.39      8.46 o
   6  -3   8        0.25        2.52      0.76 o
   7  -3   8       32.32       34.02      1.65 o
   8  -3   8        2.54        2.04      0.62 o
   9  -3   8       19.70       25.36      1.29 o
  -4  -2   8       62.16       67.42      2.79 o
  -3  -2   8        3.25        5.83      0.88 o
  -2  -2   8      144.36      142.14      4.75 o
  -1  -2   8       29.38       25.65      1.26 o
   0  -2   8      446.23      410.55     12.53 o
   1  -2   8        0.11        0.56      0.35 o
   2  -2   8      310.81      294.37     18.84 o
   3  -2   8       18.42       16.93      0.65 o
   4  -2   8      117.43      122.73      2.72 o
   5  -2   8      148.81      175.79      5.42 o
   6  -2   8      247.90      262.34      8.19 o
   7  -2   8       60.32       54.09      2.20 o
   8  -2   8       14.39       19.75      3.30 o
   9  -2   8       40.05       41.91      1.77 o
  -4  -1   8      220.66      225.02      7.32 o
  -3  -1   8       24.04       26.75      1.42 o
  -2  -1   8       87.69       86.16      3.08 o
  -1  -1   8       31.38       26.95      1.28 o
   0  -1   8      456.99      426.72      9.51 o
   1  -1   8      232.83      234.33      4.92 o
   2  -1   8      345.83      338.65      6.99 o
   3  -1   8      634.94      627.20     12.68 o
   4  -1   8      235.32      254.80      5.31 o
   5  -1   8      572.93      517.21     10.52 o
   6  -1   8        5.35        4.50      0.49 o
   7  -1   8        1.03        0.30      0.32 o
   8  -1   8      116.97      137.97      4.32 o
   9  -1   8        7.91        9.16      0.92 o
  10  -1   8       23.67       28.78      1.57 o
  -5   0   8       34.24       39.94      1.91 o
  -4   0   8       48.26       51.27      2.18 o
  -3   0   8       24.98       27.85      1.46 o
  -2   0   8       98.79       93.72      3.24 o
  -1   0   8      190.96      188.68      5.99 o
   0   0   8       71.24       86.44      4.97 o
   1   0   8       32.61       35.65      0.98 o
   2   0   8        3.50        2.69      0.94 o
   3   0   8       55.24       61.49      1.73 o
   4   0   8     1365.15     1296.78     27.63 o
   5   0   8     1460.71     1508.10     24.43 o
   6   0   8       36.56       37.70      0.85 o
   7   0   8       34.18       28.16      1.42 o
   8   0   8      139.05      164.71      5.13 o
   9   0   8       14.73       21.95      1.31 o
  10   0   8       22.17       35.76      1.82 o
  -5   1   8       19.49       26.28      1.52 o
  -4   1   8       49.16       39.19      1.68 o
  -3   1   8        0.02        0.00      0.40 o
  -2   1   8      189.59      200.57      6.34 o
  -1   1   8       98.24       86.39      2.01 o
   0   1   8      300.37      284.78      5.90 o
   1   1   8       12.93       10.95      0.48 o
   2   1   8       79.32       90.33      4.92 o
   3   1   8        2.63        2.29      0.22 o
   4   1   8       51.91       57.75      1.11 o
   5   1   8      104.23       99.54      1.79 o
   6   1   8       66.57       74.96      2.72 o
   7   1   8      206.70      185.41      5.52 o
   8   1   8        0.81        0.79      0.45 o
   9   1   8      100.51       99.80      3.31 o
  10   1   8      197.06      191.13      5.89 o
  -5   2   8       80.59       80.78      3.05 o
  -4   2   8       33.10       31.12      1.56 o
  -3   2   8       79.05       72.26      2.60 o
  -2   2   8      143.61      145.02      3.20 o
  -1   2   8       55.53       59.17      3.09 o
   0   2   8      189.25      182.61      7.65 o
   1   2   8     2738.82     2771.47     55.77 o
   2   2   8      457.89      440.42      7.23 o
   3   2   8      540.70      524.13     10.27 o
   4   2   8     2199.15     2172.77     58.66 o
   5   2   8     1719.36     1661.90     32.15 o
   6   2   8      121.56      124.69      2.69 o
   7   2   8      932.41      945.33     26.40 o
   8   2   8       12.11       10.40      0.88 o
   9   2   8      106.67      122.18      3.97 o
  10   2   8      186.69      207.82      6.39 o
  -5   3   8       65.31       72.16      2.76 o
  -4   3   8      293.10      299.32      9.32 o
  -3   3   8        3.01        1.05      0.98 o
  -2   3   8      223.52      232.82      9.93 o
  -1   3   8      190.25      188.40      5.95 o
   0   3   8       72.62       70.61      2.36 o
   1   3   8       11.35       12.61      0.48 o
   2   3   8      115.44      115.48      2.45 o
   3   3   8     1453.17     1339.53     25.94 o
   4   3   8       77.54       76.01      1.73 o
   5   3   8      114.18      120.56      2.60 o
   6   3   8      680.36      632.01     12.43 o
   7   3   8       45.54       48.50      1.82 o
   8   3   8        3.02        3.56      0.65 o
   9   3   8        1.14        0.00      0.43 o
  10   3   8       28.24       26.57      1.50 o
  -5   4   8       44.20       51.34      2.09 o
  -4   4   8       44.60       53.28      2.08 o
  -3   4   8     1460.05     1616.55     43.91 o
  -2   4   8      797.97      847.18     28.56 o
  -1   4   8        0.24        0.00      0.36 o
   0   4   8       59.47       66.42      3.36 o
   1   4   8       87.50       86.97      1.92 o
   2   4   8       29.23       24.81      0.73 o
   3   4   8     1280.08     1196.03     23.19 o
   4   4   8      288.05      290.07      9.16 o
   5   4   8      177.92      165.97      3.48 o
   6   4   8       94.76       86.12      2.81 o
   7   4   8      152.33      136.70      4.24 o
   8   4   8      116.16      107.70      3.50 o
   9   4   8        2.03        0.28      0.54 o
  10   4   8        2.18        1.06      0.72 o
  -4   5   8       18.52       20.88      1.19 o
  -3   5   8       19.32       18.18      0.96 o
  -2   5   8      188.32      205.07      4.73 o
  -1   5   8       22.53       26.82      1.39 o
   0   5   8      955.37      963.28     18.74 o
   1   5   8       58.40       53.64      1.30 o
   2   5   8       49.87       58.39      1.39 o
   3   5   8       98.75       94.34      2.08 o
   4   5   8       29.48       23.02      1.66 o
   5   5   8       74.07       76.88      2.01 o
   6   5   8      203.81      207.50      6.15 o
   7   5   8       75.55       85.17      2.85 o
   8   5   8       79.66       90.22      3.04 o
  10   5   8       11.89       10.99      1.09 o
  -5   6   8       22.39       15.27      0.89 o
  -4   6   8       90.90       94.70      3.09 o
  -3   6   8       22.18       22.17      1.13 o
  -2   6   8       29.54       29.44      1.57 o
  -1   6   8        6.20        7.86      0.50 o
   0   6   8       54.57       62.72      1.48 o
   1   6   8      220.52      222.08      4.54 o
   2   6   8      322.57      307.82      6.18 o
   3   6   8      244.33      228.16      4.80 o
   4   6   8      188.79      176.29      4.24 o
   5   6   8       58.33       53.87      1.93 o
   6   6   8      133.95      112.73      3.58 o
   7   6   8       38.96       46.52      1.83 o
   8   6   8      106.95      112.15      3.66 o
   9   6   8        1.76        1.39      0.66 o
  -5   7   8       68.76       67.36      2.44 o
  -4   7   8       47.29       53.03      2.06 o
  -3   7   8       66.83       67.83      2.40 o
  -2   7   8        0.18        0.27      0.53 o
  -1   7   8      126.85      128.42      2.77 o
   0   7   8      141.10      143.44      3.05 o
   1   7   8      346.51      332.42      6.66 o
   2   7   8        0.45        0.00      0.70 o
   3   7   8      214.95      210.36      4.34 o
   4   7   8      267.80      280.65      8.18 o
   5   7   8        3.52        6.85      0.74 o
   6   7   8       93.44       79.62      2.71 o
   7   7   8      191.23      190.60      5.79 o
   8   7   8       69.34       70.75      2.61 o
   9   7   8       42.00       42.95      1.93 o
  -4   8   8      106.09      109.48      3.61 o
  -3   8   8        0.88        2.35      0.60 o
  -2   8   8       12.99       11.96      0.92 o
  -1   8   8      431.47      442.85     12.67 o
   0   8   8        0.71        2.24      0.80 o
   1   8   8       10.84        9.63      1.80 o
   2   8   8      960.08      887.36     17.88 o
   3   8   8     1434.38     1336.18     37.17 o
   4   8   8      707.16      620.57     17.51 o
   5   8   8       57.11       58.47      2.15 o
   6   8   8       38.33       33.16      1.50 o
   7   8   8        0.58        0.00      0.54 o
   8   8   8       29.74       29.03      1.53 o
  -4   9   8      130.18      123.06      4.04 o
  -3   9   8        0.05        0.00      0.45 o
  -2   9   8        0.11        0.00      0.54 o
  -1   9   8      119.16      111.01      3.62 o
   0   9   8       42.19       50.38      1.95 o
   1   9   8      446.98      425.73     12.18 o
   2   9   8      152.00      170.93      5.24 o
   3   9   8       33.94       35.94      1.58 o
   4   9   8       25.00       30.04      1.37 o
   5   9   8       52.03       48.99      2.01 o
   6   9   8        1.35        0.51      0.56 o
   7   9   8      268.55      277.15      8.26 o
  -3  10   8        1.80        3.41      0.80 o
  -2  10   8       22.43       27.88      1.46 o
  -1  10   8      188.44      195.49      5.95 o
   0  10   8      182.51      201.82      6.19 o
   1  10   8      656.57      645.20     18.31 o
   2  10   8      331.60      318.00      9.30 o
   3  10   8       78.49       75.12      2.66 o
   4  10   8        4.90        6.42      0.84 o
   5  10   8       59.52       66.08      2.47 o
   6  10   8       15.62       16.16      1.28 o
  -1  11   8       44.86       51.54      2.16 o
   0  11   8        2.29        2.08      0.74 o
   1  11   8        8.38       10.35      0.98 o
   2  11   8        1.09        3.79      0.78 o
   3  11   8       53.69       57.68      2.31 o
   4  11   8       42.75       49.54      2.06 o
   5  11   8        0.07        1.46      0.80 o
   0  -5   9        6.17        6.04      2.38 o
   1  -5   9       25.77       25.45      1.03 o
   3  -5   9       30.25       27.10      1.50 o
   4  -5   9        0.34        0.51      0.66 o
   5  -5   9        5.35        4.83      0.86 o
   6  -5   9        0.01        2.30      0.78 o
  -1  -4   9        0.23        0.00      0.74 o
   0  -4   9        3.39        3.86      0.58 o
   1  -4   9       32.40       35.61      1.94 o
   2  -4   9        0.08        0.00      0.37 o
   3  -4   9        5.81        6.94      0.84 o
   4  -4   9      183.48      176.75      5.77 o
   5  -4   9       27.61       33.45      1.63 o
   6  -4   9        6.68        8.16      0.91 o
   7  -4   9      160.29      140.11      4.74 o
  -2  -3   9       61.67       64.60      2.69 o
  -1  -3   9      586.91      573.60     17.51 o
   0  -3   9       99.88       81.93      2.04 o
   1  -3   9      221.78      219.19     14.72 o
   2  -3   9       99.76      100.15      4.96 o
   3  -3   9      193.71      185.01      5.21 o
   4  -3   9      129.27      125.33      2.83 o
   5  -3   9      134.20      122.27      4.12 o
   6  -3   9      239.11      248.48      7.87 o
   7  -3   9      199.85      239.51      7.63 o
   8  -3   9        1.37        0.00      0.56 o
  -3  -2   9      126.41      142.51      4.94 o
  -2  -2   9      267.68      263.35      8.37 o
  -1  -2   9       33.58       30.67      1.56 o
   0  -2   9      249.19      265.63      5.66 o
   1  -2   9      135.79      126.53      4.88 o
   2  -2   9       17.55       21.73      0.80 o
   3  -2   9       17.33       13.87      0.87 o
   4  -2   9      227.74      214.13      4.57 o
   5  -2   9       28.31       30.07      1.87 o
   6  -2   9      318.99      313.06      9.70 o
   7  -2   9      515.58      523.62     15.91 o
   8  -2   9       29.19       36.95      1.75 o
  -3  -1   9        7.58        3.94      0.82 o
  -2  -1   9       25.62       27.23      1.50 o
  -1  -1   9      100.05       99.97      3.46 o
   0  -1   9        2.16        1.10      0.41 o
   1  -1   9       80.52       76.08      1.85 o
   2  -1   9        0.48        1.38      0.35 o
   3  -1   9     1989.99     1985.12     39.64 o
   4  -1   9      775.45      792.89     16.01 o
   5  -1   9       11.75       11.94      0.61 o
   6  -1   9       34.50       34.95      1.93 o
   7  -1   9      239.52      208.32      4.47 o
   8  -1   9       42.68       49.84      1.96 o
   9  -1   9      166.23      240.52      7.28 o
  -4   0   9       48.21       41.99      2.01 o
  -3   0   9        7.63        8.96      1.01 o
  -2   0   9      669.32      657.67     19.85 o
  -1   0   9       33.78       30.08      1.48 o
   0   0   9       15.39       21.08      0.79 o
   1   0   9      286.35      309.51     14.19 o
   2   0   9       86.80      103.07      3.09 o
   3   0   9        0.14        0.83      0.43 o
   4   0   9      235.69      218.82      4.62 o
   5   0   9       94.74      105.03      2.37 o
   6   0   9       21.06       19.02      0.59 o
   7   0   9      131.19      125.82      5.37 o
   8   0   9        0.68        0.00      0.38 o
   9   0   9        0.73        0.40      0.62 o
  10   0   9       10.73       11.46      1.07 o
  -4   1   9      135.29      145.21      4.93 o
  -3   1   9       42.87       44.51      1.93 o
  -2   1   9      338.51      339.67      7.12 o
  -1   1   9        3.31        6.07      0.93 o
   0   1   9      135.12      151.34      3.31 o
   1   1   9       40.54       42.69      1.16 o
   2   1   9        2.49        2.67      0.35 o
   3   1   9      138.24      132.27      4.00 o
   4   1   9        4.28        2.84      0.58 o
   5   1   9      651.36      609.93     11.97 o
   6   1   9      357.05      375.06     15.53 o
   7   1   9      116.79      122.76      3.45 o
   8   1   9       10.31       14.03      0.99 o
   9   1   9       89.34       78.58      2.78 o
  10   1   9        7.36        7.37      0.91 o
  -4   2   9       50.41       45.47      1.89 o
  -3   2   9       81.01       87.23      2.16 o
  -2   2   9       82.36       88.39      2.52 o
  -1   2   9       43.30       37.60      1.57 o
   0   2   9      182.80      208.33      6.11 o
   1   2   9       50.36       54.37      1.95 o
   2   2   9      483.70      452.29     12.57 o
   3   2   9      317.38      314.43      6.27 o
   4   2   9        6.13        7.77      0.44 o
   5   2   9      764.73      748.66     14.65 o
   6   2   9        1.92        1.35      0.37 o
   7   2   9       90.88       91.28      3.58 o
   8   2   9        6.94        5.68      0.74 o
  10   2   9       43.75       52.23      2.16 o
  -4   3   9      183.42      194.98      5.93 o
  -3   3   9       31.22       40.57      1.84 o
  -2   3   9        7.91        5.12      0.70 o
  -1   3   9        8.71        9.52      0.83 o
   0   3   9      134.02      147.04      4.45 o
   1   3   9      263.83      276.63      7.90 o
   2   3   9       10.83       10.57      0.47 o
   3   3   9      149.47      142.39      8.49 o
   4   3   9      738.73      682.88     13.36 o
   5   3   9      394.67      391.96      7.82 o
   6   3   9      121.18      141.71      3.05 o
   7   3   9        5.88        4.78      0.67 o
   8   3   9      134.71      134.94      4.26 o
   9   3   9       34.61       36.95      1.70 o
  10   3   9      149.64      170.52      5.38 o
  -5   4   9       64.26       75.09      2.88 o
  -4   4   9      188.89      214.40      6.44 o
  -3   4   9       26.82       32.32      1.51 o
  -2   4   9        0.97        2.36      0.61 o
  -1   4   9     1518.92     1664.55     45.17 o
   0   4   9      131.21      132.26      2.82 o
   1   4   9        5.00        3.84      0.36 o
   2   4   9       40.05       44.10      1.76 o
   3   4   9       74.71       87.62      3.84 o
   4   4   9       26.19       29.81      2.61 o
   5   4   9     2250.66     2137.67     41.34 o
   6   4   9        3.62        6.14      1.16 o
   7   4   9       28.70       27.14      1.30 o
   8   4   9       40.72       34.36      1.54 o
   9   4   9       52.40       53.53      2.14 o
  10   4   9       40.86       35.74      1.71 o
  -4   5   9       19.39       16.32      1.14 o
  -3   5   9        0.16        0.69      0.64 o
  -2   5   9        4.70        3.05      0.69 o
  -1   5   9        0.06        0.48      0.88 o
   0   5   9      381.74      375.04      7.50 o
   1   5   9     1942.24     1866.50     36.09 o
   2   5   9      539.91      510.25     10.06 o
   3   5   9      584.81      552.07     15.07 o
   4   5   9      800.39      752.07     17.44 o
   5   5   9        7.43        3.17      0.47 o
   6   5   9      326.52      321.55      9.32 o
   7   5   9       93.98       98.33      3.23 o
   8   5   9       14.58       17.53      1.13 o
   9   5   9       20.72       20.36      1.25 o
  -3   6   9      121.47      120.53      3.80 o
  -2   6   9       86.94       89.38      3.06 o
  -1   6   9       93.82       93.16      5.34 o
   0   6   9      481.05      452.08     15.23 o
   1   6   9      422.03      431.93      9.66 o
   2   6   9      501.38      472.38     13.24 o
   3   6   9      128.04      133.86      4.91 o
   4   6   9      188.41      180.07      3.78 o
   5   6   9      669.27      615.37     12.15 o
   6   6   9       26.61       24.13      1.22 o
   7   6   9        3.34        6.03      0.82 o
   8   6   9        3.12        2.92      0.66 o
   9   6   9       74.15       85.60      3.03 o
  -4   7   9       69.11       60.76      2.27 o
  -3   7   9        0.44        1.46      0.64 o
  -2   7   9      212.27      216.88      6.45 o
  -1   7   9        4.59        5.08      0.50 o
   0   7   9      126.12      120.03      3.87 o
   1   7   9     1074.01     1044.23     20.35 o
   2   7   9      201.64      201.74      4.19 o
   3   7   9       89.99       91.01      2.09 o
   4   7   9      293.71      304.45      6.20 o
   5   7   9        0.85        3.75      0.70 o
   6   7   9       10.25       10.60      0.85 o
   7   7   9      147.44      140.76      4.47 o
   8   7   9        1.87        2.35      0.71 o
   9   7   9       39.89       31.64      1.66 o
  -4   8   9       30.08       32.27      1.55 o
  -3   8   9       28.00       27.51      1.36 o
  -1   8   9       99.34      106.19      3.45 o
   0   8   9       11.32       13.04      0.64 o
   1   8   9       98.42       90.45      3.59 o
   2   8   9       30.59       23.38      1.70 o
   3   8   9        0.01        0.00      0.55 o
   4   8   9        3.51        6.42      0.76 o
   5   8   9        6.57        6.33      0.73 o
   6   8   9      241.75      227.41      6.82 o
   7   8   9        0.50        0.18      0.61 o
   8   8   9       19.16       19.43      1.31 o
  -3   9   9       20.12       22.36      1.28 o
  -2   9   9        7.48        5.73      0.75 o
  -1   9   9       49.53       54.44      2.15 o
   0   9   9      120.37      135.36      4.35 o
   1   9   9       26.15       28.93      1.41 o
   2   9   9      367.45      360.74      7.29 o
   3   9   9        4.99        4.88      0.73 o
   4   9   9        3.15        1.92      0.61 o
   5   9   9       50.38       45.78      1.85 o
   6   9   9       11.09       10.44      0.95 o
   7   9   9        5.10        4.51      0.94 o
  -2  10   9       10.93       10.37      1.00 o
  -1  10   9       49.48       44.69      1.93 o
   0  10   9       70.16       54.76      2.17 o
   1  10   9       86.50       80.10      2.81 o
   2  10   9      480.47      451.98     13.01 o
   3  10   9      521.20      482.23     13.84 o
   4  10   9       18.73       15.60      1.15 o
   5  10   9      179.58      171.68      5.36 o
   6  10   9       26.38       30.80      1.64 o
   0  11   9      102.94      111.49      3.75 o
   1  11   9      146.68      149.52      4.79 o
   2  11   9      147.17      145.22      4.63 o
   3  11   9        4.05        4.32      0.78 o
   4  11   9        5.15        5.32      0.90 o
   1  -4  10        3.45        3.92      2.42 o
   2  -4  10       14.65       12.10      0.76 o
   3  -4  10        1.86        1.46      0.65 o
   4  -4  10       77.20       85.51      3.16 o
   5  -4  10       24.71       22.48      1.40 o
   6  -4  10       43.44       49.81      2.24 o
   0  -3  10       92.91      101.46      2.51 o
   1  -3  10      306.04      300.63      9.18 o
   2  -3  10      179.99      166.42      3.72 o
   3  -3  10        0.18        0.00      0.32 o
   4  -3  10       43.94       46.41      2.00 o
   5  -3  10        5.02        5.83      0.88 o
   6  -3  10       35.27       38.16      1.77 o
   7  -3  10        2.96       10.22      1.07 o
  -1  -2  10       10.64       12.95      1.48 o
   0  -2  10      215.26      212.74      4.65 o
   1  -2  10       89.45       84.91      4.91 o
   2  -2  10      348.96      342.07     13.28 o
   3  -2  10        0.11        0.60      0.55 o
   4  -2  10       57.42       58.74      1.55 o
   5  -2  10        0.73        0.40      0.75 o
   6  -2  10        0.28        2.25      0.71 o
   7  -2  10        0.23        1.27      0.67 o
  -2  -1  10        6.21        4.28      0.88 o
  -1  -1  10       12.02       13.97      0.90 o
   0  -1  10       13.17       11.54      0.78 o
   1  -1  10      415.39      390.14      8.11 o
   2  -1  10      189.65      169.31      3.71 o
   3  -1  10       31.10       27.99      0.93 o
   4  -1  10       49.77       42.67      1.21 o
   5  -1  10      409.54      415.58     11.65 o
   6  -1  10       12.33       19.87      1.13 o
  -3   0  10       51.38       52.68      2.25 o
  -2   0  10       50.77       53.24      2.12 o
  -1   0  10        4.91        6.23      1.81 o
   0   0  10        2.81        3.71      1.61 o
   1   0  10        5.97        7.80      1.47 o
   2   0  10        1.14        0.35      0.44 o
   3   0  10       74.87       61.65      2.18 o
   4   0  10      229.36      204.60      5.97 o
   5   0  10       31.19       33.24      1.45 o
   6   0  10      103.83       87.94      2.89 o
   7   0  10        0.71        1.96      0.70 o
   8   0  10        2.37        3.36      0.82 o
   9   0  10       55.62       59.42      2.31 o
  -3   1  10      103.04      112.49      3.80 o
  -2   1  10      320.65      366.28     10.57 o
  -1   1  10       13.61       17.76      1.19 o
   0   1  10       38.52       34.03      1.51 o
   1   1  10      131.30      141.14      4.35 o
   2   1  10      275.60      276.13      7.94 o
   3   1  10      769.30      743.44     20.45 o
   4   1  10     1155.44     1125.36     30.67 o
   5   1  10      339.04      316.98      9.02 o
   6   1  10       34.58       26.65      1.28 o
   7   1  10      448.07      429.05     14.82 o
   8   1  10      146.42      161.36      3.50 o
   9   1  10       16.05       18.84      1.17 o
  -3   2  10       15.09       16.78      1.30 o
  -2   2  10      306.99      322.91      9.35 o
  -1   2  10       95.29       96.61      3.24 o
   0   2  10       47.52       38.58      1.66 o
   1   2  10       11.21       20.66      1.13 o
   2   2  10      164.29      183.09      5.43 o
   3   2  10      275.49      256.20      7.38 o
   4   2  10      131.04      143.55      4.37 o
   5   2  10        1.36        1.07      0.58 o
   6   2  10       42.92       44.96      1.23 o
   7   2  10       50.23       44.30      3.44 o
   8   2  10        0.06        0.00      0.43 o
   9   2  10      100.90      107.28      3.59 o
  -4   3  10        8.95       10.28      1.24 o
  -3   3  10       55.74       67.75      2.62 o
  -2   3  10      330.15      393.42     11.23 o
  -1   3  10       75.97       94.05      3.17 o
   0   3  10      301.90      327.15      9.34 o
   2   3  10        0.08        0.32      0.49 o
   3   3  10      353.93      325.31      9.23 o
   4   3  10     1331.79     1274.72     34.02 o
   5   3  10       31.28       32.52      0.96 o
   6   3  10        0.31        0.00      0.37 o
   7   3  10       24.61       17.49      0.75 o
   8   3  10        8.97       16.23      1.06 o
   9   3  10       22.81       20.70      1.23 o
  -4   4  10       85.69       91.34      3.25 o
  -3   4  10       33.56       37.30      1.76 o
  -2   4  10       27.89       30.28      1.56 o
  -1   4  10        5.70        7.71      0.81 o
   0   4  10      174.69      170.35      5.12 o
   1   4  10       13.94       12.09      0.88 o
   2   4  10        2.19        2.19      1.38 o
   3   4  10      144.95      135.50      2.91 o
   4   4  10      295.82      297.15      8.98 o
   5   4  10       20.51       14.81      0.66 o
   6   4  10       12.03       11.74      0.68 o
   7   4  10        0.01        1.86      0.60 o
   8   4  10       44.72       40.35      1.72 o
   9   4  10        2.36        2.64      0.72 o
  -4   5  10      122.70      124.47      4.10 o
  -3   5  10       70.96       82.68      2.94 o
  -2   5  10       32.65       43.98      1.85 o
  -1   5  10      103.49       98.85      3.25 o
   0   5  10       90.98      112.79      3.60 o
   1   5  10       18.84       18.79      0.73 o
   2   5  10       72.56       72.65      1.79 o
   3   5  10      441.97      408.94      8.16 o
   4   5  10      112.46      113.62      2.51 o
   5   5  10        7.50       10.88      0.60 o
   6   5  10        6.73        7.30      0.57 o
   7   5  10       13.79       17.10      1.08 o
   8   5  10       80.32       86.05      2.97 o
   9   5  10       12.94       17.07      1.25 o
  -2   6  10      174.58      194.50      5.84 o
  -1   6  10       25.10       29.92      7.95 o
   0   6  10      102.43      105.93      3.79 o
   1   6  10      591.51      570.71     16.04 o
   2   6  10      345.20      326.87      6.60 o
   3   6  10      514.20      500.14      9.94 o
   4   6  10       54.38       55.02      1.43 o
   5   6  10      135.02      136.10      2.99 o
   6   6  10      143.13      132.43      4.17 o
   7   6  10      184.41      203.38      6.16 o
   8   6  10      306.19      307.89      9.07 o
   9   6  10       11.29        6.67      0.99 o
  -2   7  10       16.01       14.40      1.01 o
  -1   7  10      194.72      207.26      4.34 o
   0   7  10      324.85      308.41      8.44 o
   1   7  10      863.69      852.37     16.70 o
   2   7  10      473.85      470.80      9.39 o
   3   7  10       91.64       87.40      2.50 o
   4   7  10      196.96      187.93      3.97 o
   5   7  10      286.12      263.02      5.44 o
   6   7  10       60.34       63.37      2.33 o
   7   7  10       13.32       14.12      1.07 o
   8   7  10       72.15       74.62      2.74 o
  -3   8  10        0.29        0.85      0.61 o
  -2   8  10      149.93      174.21      5.38 o
  -1   8  10        0.46        0.00      0.55 o
   0   8  10        4.55        4.63      0.50 o
   1   8  10        1.66        1.12      0.79 o
   2   8  10       30.61       27.88      1.35 o
   3   8  10        0.14        0.96      0.97 o
   4   8  10      155.56      158.34      3.44 o
   5   8  10        0.85        0.65      0.60 o
   6   8  10       58.97       65.81      2.41 o
   7   8  10      226.03      234.99      7.11 o
   8   8  10      133.33      151.90      4.89 o
  -2   9  10      120.18      122.50      4.05 o
  -1   9  10      117.35      119.94      3.89 o
   0   9  10        9.22       11.32      0.93 o
   1   9  10      435.01      430.33     12.39 o
   2   9  10      639.00      603.13     12.84 o
   3   9  10       71.09       72.14      1.83 o
   4   9  10        1.53        1.41      0.66 o
   5   9  10       22.51       20.13      1.23 o
   6   9  10        0.27        0.14      0.59 o
   7   9  10       54.40       50.50      2.14 o
  -1  10  10       13.37       17.09      1.19 o
   0  10  10      126.98      124.66      4.07 o
   1  10  10      251.69      266.42      7.96 o
   2  10  10        4.88        4.48      0.82 o
   3  10  10       38.74       38.87      1.73 o
   4  10  10      302.71      305.50      9.01 o
   5  10  10        0.03        0.00      0.58 o
   6  10  10        6.73        4.94      0.91 o
   1  11  10       17.03       17.59      1.23 o
   2  11  10       10.56        6.98      0.90 o
   3  11  10       31.72       29.69      1.53 o
   4  11  10        4.75        4.38      0.84 o
   2  -3  11      104.05      113.53      2.74 o
   3  -3  11      185.65      174.34      3.90 o
   4  -3  11       99.39       91.16      3.34 o
   5  -3  11       14.24       19.33      1.28 o
   0  -2  11      394.20      368.80      8.42 o
   1  -2  11       33.25       30.25      2.25 o
   2  -2  11       81.91       81.60      2.07 o
   3  -2  11       38.25       37.52      1.71 o
   4  -2  11      100.81       78.57      2.72 o
   5  -2  11       15.17       16.19      1.04 o
  -1  -1  11      118.81      122.36      4.11 o
   0  -1  11      114.29      120.08      3.97 o
   1  -1  11      145.01      152.85      4.80 o
   2  -1  11       24.95       21.99      1.23 o
   3  -1  11       16.95       14.03      1.03 o
   4  -1  11       30.86       27.35      1.38 o
   5  -1  11       42.29       48.59      1.95 o
   6  -1  11       34.65       35.83      1.55 o
  -1   0  11       30.48       28.96      1.55 o
   0   0  11        4.46        2.18      0.66 o
   1   0  11       20.27       16.69      1.11 o
   2   0  11      274.96      251.87      7.37 o
   3   0  11      190.33      199.44      5.95 o
   4   0  11       19.63       19.54      1.17 o
   5   0  11       32.20       33.28      1.52 o
   6   0  11      106.78       96.31      3.17 o
   7   0  11        1.68        1.02      0.66 o
  -2   1  11       53.61       60.03      2.51 o
  -1   1  11       97.15       95.52      3.34 o
   0   1  11        6.05        6.18      0.87 o
   1   1  11      147.85      152.04      4.71 o
   2   1  11        0.12        0.00      0.56 o
   3   1  11       20.42       20.26      1.16 o
   4   1  11       43.40       40.14      1.68 o
   5   1  11      213.47      228.32      6.76 o
   6   1  11        1.94        2.20      0.63 o
   7   1  11       10.93       12.75      0.99 o
   8   1  11       16.17       13.02      1.06 o
  -2   2  11        0.45        0.00      0.66 o
  -1   2  11      138.69      145.78      4.62 o
   0   2  11       21.54       18.52      1.20 o
   1   2  11      226.10      222.28      6.60 o
   2   2  11        4.90        6.07      0.82 o
   3   2  11        0.59        0.42      0.51 o
   4   2  11       71.76       75.81      2.64 o
   5   2  11      104.11       96.44      3.15 o
   6   2  11      181.09      163.24      4.96 o
   7   2  11      310.09      311.44      8.97 o
   8   2  11      195.98      220.52      4.66 o
   9   2  11       38.80       37.28      1.70 o
  -2   3  11       15.43       19.99      1.34 o
  -1   3  11       73.06       87.64      3.08 o
   0   3  11       16.11       20.43      1.25 o
   1   3  11      111.90      133.38      4.21 o
   2   3  11      623.82      620.20     17.23 o
   3   3  11       45.88       41.93      1.74 o
   4   3  11       18.72       20.69      1.18 o
   5   3  11      289.16      270.60      7.83 o
   6   3  11       36.73       42.20      1.38 o
   7   3  11       39.45       29.06      0.99 o
   8   3  11        0.97        1.76      0.70 o
   9   3  11       11.92       14.39      1.17 o
  -2   4  11       33.09       39.62      1.85 o
  -1   4  11        1.14        0.67      0.67 o
   0   4  11       51.27       47.54      1.99 o
   1   4  11      320.90      303.29      8.75 o
   2   4  11      204.44      209.85      6.23 o
   3   4  11      257.15      245.89      7.18 o
   4   4  11      206.13      222.29      4.61 o
   5   4  11       69.10       72.01      1.75 o
   6   4  11       33.45       27.41      0.95 o
   7   4  11      501.84      470.46     14.12 o
   8   4  11      147.68      155.23      4.87 o
   9   4  11      142.61      165.53      5.23 o
  -2   5  11      643.05      736.41     20.49 o
  -1   5  11      523.45      623.30     17.41 o
   0   5  11        0.04        0.00      0.63 o
   1   5  11        0.84        0.96      0.62 o
   2   5  11      329.57      347.51      9.91 o
   3   5  11        7.80        7.80      0.61 o
   4   5  11      253.79      255.13      5.26 o
   5   5  11       41.22       41.18      1.22 o
   6   5  11      228.93      221.46      4.65 o
   7   5  11        6.08        9.24      0.71 o
   8   5  11       72.46       67.22      2.52 o
   9   5  11        4.95        4.55      0.91 o
  -2   6  11      126.04      141.75      4.56 o
  -1   6  11        8.80       13.09      1.15 o
   0   6  11      111.41      120.21      3.87 o
   1   6  11      142.50      138.23      3.03 o
   2   6  11      150.32      155.72      3.36 o
   3   6  11       11.79       11.54      0.68 o
   4   6  11       26.34       21.05      0.82 o
   5   6  11       93.49       83.09      2.00 o
   6   6  11       40.74       42.15      1.29 o
   7   6  11      232.97      232.36      6.95 o
   8   6  11       12.90       10.52      0.96 o
  -1   7  11        4.44        6.16      0.89 o
   0   7  11      111.89      125.11      5.12 o
   1   7  11        0.05        0.42      0.41 o
   2   7  11        2.47        0.47      0.38 o
   3   7  11      259.41      260.58      5.38 o
   4   7  11        7.01        6.95      0.58 o
   5   7  11       70.04       66.75      1.71 o
   6   7  11        0.14        0.00      0.53 o
   7   7  11       19.96       16.81      1.16 o
   8   7  11        4.52        6.20      1.01 o
  -1   8  11      158.62      157.90      4.90 o
   0   8  11        5.52        5.01      0.58 o
   1   8  11       77.11       78.42      2.63 o
   2   8  11       73.62       62.86      1.64 o
   3   8  11       37.77       38.18      1.76 o
   4   8  11        2.94        2.26      1.36 o
   5   8  11      137.63      129.99      2.94 o
   6   8  11        5.66        6.09      0.79 o
   7   8  11        4.42        1.99      0.77 o
  -1   9  11       82.12       83.90      2.91 o
   0   9  11      114.19      102.75      3.45 o
   1   9  11       16.87       11.69      0.96 o
   2   9  11       38.19       34.55      1.14 o
   3   9  11      175.85      157.71      3.47 o
   4   9  11        0.07        1.16      0.68 o
   5   9  11        4.59        3.29      0.78 o
   6   9  11       15.09       18.16      1.35 o
   1  10  11       90.35       95.49      3.31 o
   2  10  11      446.89      428.10     12.40 o
   3  10  11       81.26       81.69      2.06 o
   4  10  11       93.19       83.36      3.01 o
   5  10  11      244.56      250.47      7.57 o
   2  -1  12      131.02      128.03      4.16 o
   3  -1  12        1.32        0.00      0.52 o
   4  -1  12       42.32       46.35      1.94 o
   5  -1  12        1.99        0.00      0.64 o
   6  -1  12        3.95        5.53      0.80 o
   0   0  12       88.88       83.66      3.07 o
   1   0  12       59.10       51.48      2.16 o
   2   0  12        4.61        6.03      0.85 o
   3   0  12       53.43       54.32      2.17 o
   4   0  12      629.02      597.63     16.67 o
   5   0  12      111.03      130.34      4.17 o
   6   0  12       65.67       65.13      2.40 o
   7   0  12      110.76      101.12      3.40 o
   0   1  12        0.39        0.11      0.61 o
   1   1  12       14.23       13.98      1.13 o
   2   1  12       13.34       14.84      1.17 o
   3   1  12       15.68       12.79      1.03 o
   4   1  12       47.56       42.92      1.84 o
   5   1  12       19.65       29.23      1.46 o
   6   1  12       66.35       68.43      2.49 o
   7   1  12       79.95       95.54      3.26 o
   8   1  12       12.28       10.07      1.00 o
  -1   2  12        0.95        2.68      0.88 o
   0   2  12      165.20      172.88      5.40 o
   1   2  12      432.79      408.24     11.65 o
   2   2  12      116.85      110.65      3.66 o
   3   2  12       26.42       29.47      1.49 o
   4   2  12      332.30      331.77      9.55 o
   5   2  12       27.76       23.94      1.34 o
   6   2  12        7.32        7.94      0.91 o
   7   2  12       19.06       21.49      1.26 o
   8   2  12        1.73        0.00      0.62 o
  -1   3  12       10.40       14.94      1.22 o
   0   3  12       71.11       78.19      2.86 o
   1   3  12       65.24       63.48      2.45 o
   2   3  12       36.69       38.21      1.73 o
   3   3  12       92.59       93.00      3.19 o
   4   3  12        0.50        0.44      0.61 o
   5   3  12        0.19        0.00      0.56 o
   6   3  12       11.01        6.30      0.96 o
   7   3  12        9.34       10.37      0.99 o
   8   3  12        9.88        6.76      0.99 o
  -1   4  12        0.02        1.75      0.78 o
   0   4  12        0.43        0.00      0.66 o
   1   4  12       64.29       62.56      2.41 o
   2   4  12       23.61       27.10      1.52 o
   3   4  12       33.99       34.51      1.63 o
   4   4  12       19.79       14.05      1.09 o
   5   4  12      233.65      233.22      6.91 o
   6   4  12       10.55       14.96      1.13 o
   7   4  12        0.36        0.97      0.71 o
   8   4  12      179.32      186.11      4.05 o
  -1   5  12       33.09       40.61      1.91 o
   0   5  12      309.29      333.26      9.69 o
   1   5  12        6.78        6.24      0.93 o
   2   5  12        2.63        2.90      0.75 o
   3   5  12        2.93        3.33      0.75 o
   4   5  12      115.71      121.09      3.91 o
   5   5  12       75.82       71.25      2.39 o
   6   5  12        4.96        6.31      0.58 o
   7   5  12      217.78      208.44      4.72 o
   8   5  12      171.68      173.54      5.43 o
  -1   6  12       32.89       39.50      1.94 o
   0   6  12        5.88        2.26      0.80 o
   1   6  12       38.37       32.69      1.59 o
   2   6  12      413.03      414.25     11.76 o
   3   6  12       94.48       89.26      3.06 o
   4   6  12       24.88       19.49      0.92 o
   5   6  12      105.34      110.24      7.84 o
   6   6  12      138.88      109.02      2.56 o
   7   6  12      268.36      248.73      5.25 o
   8   6  12      280.00      290.81      8.63 o
  -1   7  12       53.13       47.49      2.14 o
   0   7  12       51.00       56.12      2.25 o
   1   7  12      184.93      177.27      5.44 o
   2   7  12       55.92       49.98      1.74 o
   3   7  12       25.59       24.95      0.93 o
   4   7  12      179.30      173.50      3.76 o
   5   7  12       23.39       30.01      1.04 o
   6   7  12       14.63       15.08      1.18 o
   7   7  12      256.01      255.93      7.68 o
   0   8  12       12.70       11.75      1.09 o
   1   8  12      120.65      119.00      4.58 o
   2   8  12       31.08       31.11      1.06 o
   3   8  12       33.05       34.04      2.44 o
   4   8  12      172.81      184.80      4.02 o
   5   8  12      178.27      182.02      3.97 o
   6   8  12        0.19        0.00      0.66 o
   1   9  12      165.69      173.57      5.41 o
   2   9  12        0.19        0.00      0.52 o
   3   9  12        6.17        6.87      0.65 o
   4   9  12      116.39      114.56      3.55 o
   5   9  12       31.53       34.71      1.69 o
   4   0  13       13.48       15.85      1.27 o
   2   1  13        0.96        0.11      0.75 o
   3   1  13       12.31       13.12      1.16 o
   4   1  13       89.84       95.12      3.31 o
   5   1  13       12.58       19.05      1.29 o
   6   1  13        3.18        4.04      0.88 o
   1   2  13        0.89        0.42      0.89 o
   2   2  13      194.45      201.95      6.22 o
   3   2  13      142.11      153.71      4.87 o
   4   2  13      162.45      169.84      5.29 o
   5   2  13       75.13       90.23      3.22 o
   6   2  13       44.81       45.01      2.01 o
   7   2  13       17.38       13.31      1.25 o
   2   3  13       13.08       14.92      1.25 o
   3   3  13       40.85       34.98      1.76 o
   4   3  13      210.05      233.04      6.99 o
   6   3  13       94.06       88.50      3.12 o
   7   3  13      449.22      456.90     12.99 o
   1   4  13      112.63      114.30      3.88 o
   2   4  13       55.19       53.95      2.29 o
   3   4  13       29.69       27.98      1.57 o
   4   4  13      112.90      129.48      4.31 o
   5   4  13      278.81      279.38      8.20 o
   1   5  13      390.50      420.20     12.06 o
   2   5  13       74.66       86.42      3.09 o
   3   5  13       24.16       35.05      1.72 o
   4   5  13       82.88       85.88      3.05 o
   5   5  13        0.95        0.00      0.67 o
   6   5  13        1.04        1.39      0.82 o
   7   5  13       43.65       41.38      2.01 o
   1   6  13        8.86       14.07      1.19 o
   2   6  13       24.98       28.02      1.58 o
   3   6  13        2.71        1.99      0.79 o
   4   6  13       19.12       18.90      1.33 o
   5   6  13       17.97       24.94      1.47 o
   6   6  13        2.14        2.83      1.04 o
   7   6  13        5.38        4.51      0.67 o
   1   7  13        5.03        1.80      0.86 o
   2   7  13       38.57       33.03      1.71 o
   3   7  13        4.16        1.76      0.78 o
   4   7  13        0.47        0.27      0.74 o
   5   7  13      164.70      144.55      3.26 o
   6   7  13       16.66       21.72      2.27 o
   2   8  13       36.07       36.35      1.83 o
   3   8  13      186.26      175.80      3.86 o
   4   8  13        0.38        0.22      0.48 o
   5   8  13        0.17        0.15      0.52 o
 
